# Supplementary material for: Condition-Specific Transcriptional and Metabolic Divergence in the Dual-Fungal Symbiosis of JinEr Mushroom Under Postharvest Low-Temperature Stress
Source: Genes (Basel). 2026 Feb 28;17(3):296. doi: 10.3390/genes17030296 (PMC13025577; doi:10.3390/genes17030296)
Supplement: Supplementary file 1 [file genes-17-00296-s001.zip › Table S1.xlsx]

## Sheet: Sheet1
Table S1. Enrichment analysis of KEGG pathway in non-target metabolome. DAS：differential abundance score.
OSM.vs.HSM1					OSM.vs.HSM2					OSM.vs.LSM1					OSM.vs.LSM2					HSM1.vs.HSM2					HSM1.vs.LSM1					HSM2.vs.LSM2					LSM1 vs LSM2
Enrichment pathway	padj	DAS	Rich factor		Enrichment pathway	padj	DAS	Rich factor		Enrichment pathway	padj	DAS	Rich factor		Enrichment pathway	padj	DAS	Rich factor		Enrichment pathway	padj	DAS	Rich factor		Enrichment pathway	padj	DAS	Rich factor		Enrichment pathway	padj	DAS	Rich factor		Enrichment pathway	padj	DAS	Rich factor
Purine metabolism	0.0204827	0.6	0.416667		Metabolic pathways	0.00619939	0.0697674	0.222798		Biosynthesis of unsaturated fatty acids	0.0236007	1	0.5		Metabolic pathways	0.03852	0.290323	0.160622		alpha-Linolenic acid metabolism	0.000189672	1	0.545455		Atrazine degradation	0.0127279	0	1		Monobactam biosynthesis	0.0126955	1	0.666667		Pentose phosphate pathway	0.00727381	0.5	0.5
Alanine, aspartate and glutamate metabolism	0.0295821	0.2	0.384615		Alanine, aspartate and glutamate metabolism	0.0132217	-0.333333	0.461538		Glycerolipid metabolism	0.0243665	-1	1		Purine metabolism	0.0514539	0.5	0.333333		Ubiquinone and other terpenoid-quinone biosynthesis	0.0143179	1	0.5		Ubiquinone and other terpenoid-quinone biosynthesis	0.0216041	1	0.5		Cysteine and methionine metabolism	0.0175485	1	0.333333		Atrazine degradation	0.0127279	0	1
Arginine and proline metabolism	0.0352162	0.333333	0.333333		Biosynthesis of unsaturated fatty acids	0.0327944	1	0.5		Nicotinate and nicotinamide metabolism	0.0264397	0.2	0.416667		Pyrimidine metabolism	0.0795157	0	0.5		Biosynthesis of unsaturated fatty acids	0.0348869	1	0.375		Monobactam biosynthesis	0.0354168	1	0.666667		Aminoacyl-tRNA biosynthesis	0.0175485	1	0.333333		Purine metabolism	0.036555	0	0.333333
Oxidative phosphorylation	0.0585123	1	0.666667		Amino sugar and nucleotide sugar metabolism	0.037927	1	0.6		Glycolysis / Gluconeogenesis	0.0656835	-1	0.666667		Cysteine and methionine metabolism	0.0918482	1	0.333333		Arachidonic acid metabolism	0.0782964	1	0.4		Biosynthesis of unsaturated fatty acids	0.0513722	1	0.375		beta-Alanine metabolism	0.0559601	1	0.333333		Sulfur metabolism	0.0657393	1	0.5
Monobactam biosynthesis	0.0585123	-1	0.666667		beta-Alanine metabolism	0.0665966	0.333333	0.5		Taurine and hypotaurine metabolism	0.0656835	0	0.666667		Glycerophospholipid metabolism	0.106712	-0.5	0.266667		Histidine metabolism	0.258417	0	0.2		Cyanoamino acid metabolism	0.101747	1	0.4		Sphingolipid metabolism	0.0679012	-1	1		Carbon metabolism	0.093617	0.333333	0.3
Taurine and hypotaurine metabolism	0.0585123	0	0.666667		Monobactam biosynthesis	0.0784214	-1	0.666667		Glutathione metabolism	0.0810237	-0.333333	0.428571		Glyoxylate and dicarboxylate metabolism	0.119884	-1	0.3		Sulfur metabolism	0.34164	1	0.25		Steroid biosynthesis	0.114198	1	1		Biosynthesis of unsaturated fatty acids	0.0961097	-1	0.25		Fructose and mannose metabolism	0.101747	-1	0.4
Glutathione metabolism	0.0693906	0.333333	0.428571		Taurine and hypotaurine metabolism	0.0784214	0	0.666667		Pyrimidine metabolism	0.118199	0	0.5		Carbapenem biosynthesis	0.122016	0	0.4		Arginine and proline metabolism	0.403121	-0.333333	0.166667		N-Glycan biosynthesis	0.114198	1	1		Arginine and proline metabolism	0.113726	0.333333	0.166667		Sulfur relay system	0.114198	-1	1
Nicotinate and nicotinamide metabolism	0.085006	0	0.333333		Terpenoid backbone biosynthesis	0.0784214	-1	0.666667		Pyruvate metabolism	0.118199	0	0.5		Lysine degradation	0.168645	1	0.333333		Galactose metabolism	0.407476	1	0.2		Sphingolipid metabolism	0.114198	-1	1		Metabolic pathways	0.126589	0.0588235	0.0880829		Ubiquinone and other terpenoid-quinone biosynthesis	0.141819	-1	0.333333
Butanoate metabolism	0.106001	0	0.5		Glutathione metabolism	0.102434	0.333333	0.428571		Propanoate metabolism	0.118199	0	0.5		Glutathione metabolism	0.217739	0	0.285714		Cyanoamino acid metabolism	0.407476	1	0.2		Lysine biosynthesis	0.118773	-0.333333	0.272727		Arginine biosynthesis	0.142204	1	0.2		Phosphonate and phosphinate metabolism	0.215667	1	0.5
Porphyrin and chlorophyll metabolism	0.106001	-1	0.5		Vitamin B6 metabolism	0.102434	-0.333333	0.428571		Butanoate metabolism	0.118199	0	0.5		Alanine, aspartate and glutamate metabolism	0.218623	0.333333	0.230769		Amino sugar and nucleotide sugar metabolism	0.407476	1	0.2		beta-Alanine metabolism	0.141819	1	0.333333		Lysine biosynthesis	0.166807	1	0.181818		Thiamine metabolism	0.305792	-1	0.333333
Aminoacyl-tRNA biosynthesis	0.134197	-1	0.333333		Pantothenate and CoA biosynthesis	0.102434	-0.333333	0.428571		Sphingolipid metabolism	0.157407	-1	1		Fatty acid degradation	0.237415	1	0.5		Biotin metabolism	0.407476	-1	0.2		Purine metabolism	0.146178	0.333333	0.25		Taurine and hypotaurine metabolism	0.190734	-1	0.333333		Lysine biosynthesis	0.363859	1	0.181818
Pentose and glucuronate interconversions	0.160218	0	0.4		Purine metabolism	0.134772	0.5	0.333333		Fructose and mannose metabolism	0.177497	0	0.4		Glycerolipid metabolism	0.237415	-1	0.5		beta-Alanine metabolism	0.466914	1	0.166667		Alanine, aspartate and glutamate metabolism	0.175482	0.333333	0.230769		Purine metabolism	0.19214	-1	0.166667		Pyruvate metabolism	0.38581	1	0.25
Carbapenem biosynthesis	0.160218	0	0.4		Nicotinate and nicotinamide metabolism	0.134772	-0.5	0.333333		Histidine metabolism	0.196897	-1	0.3		Atrazine degradation	0.237415	1	0.5		Pantothenate and CoA biosynthesis	0.520558	1	0.142857		Vitamin B6 metabolism	0.184612	0	0.285714		Pyruvate metabolism	0.246198	1	0.25		Glycerophospholipid metabolism	0.393715	0.333333	0.2
Amino sugar and nucleotide sugar metabolism	0.160218	1	0.4		Aminoacyl-tRNA biosynthesis	0.190585	-1	0.333333		Glyoxylate and dicarboxylate metabolism	0.196897	-0.333333	0.3		Nitrogen metabolism	0.237415	-1	0.5		Pentose phosphate pathway	0.568956	-1	0.125		Phosphonate and phosphinate metabolism	0.215667	-1	0.5		Sulfur metabolism	0.246198	1	0.25		Pentose and glucuronate interconversions	0.456826	-1	0.2
Arachidonic acid metabolism	0.160218	-1	0.4		Pentose and glucuronate interconversions	0.207291	0	0.4		Carbon metabolism	0.196897	-0.333333	0.3		Pentose phosphate pathway	0.267968	0	0.25		Biosynthesis of secondary metabolites	0.708435	0.818182	0.113402		Aminoacyl-tRNA biosynthesis	0.274162	1	0.222222		Biosynthesis of amino acids	0.296369	1	0.108108		Galactose metabolism	0.456826	-1	0.2
Arginine biosynthesis	0.172297	-1	0.3		Galactose metabolism	0.207291	0	0.4		Ubiquinone and other terpenoid-quinone biosynthesis	0.240234	1	0.333333		Biosynthesis of amino acids	0.288825	0.714286	0.189189		Carbon metabolism	1	-1	0.1		Oxidative phosphorylation	0.305792	-1	0.333333		Galactose metabolism	0.298022	-1	0.2		Carbapenem biosynthesis	0.456826	1	0.2
Histidine metabolism	0.172297	-1	0.3		Fatty acid biosynthesis	0.207291	1	0.4		Lysine degradation	0.240234	1	0.333333		Aminoacyl-tRNA biosynthesis	0.318288	0	0.222222		Cysteine and methionine metabolism	1	1	0.111111		Arginine biosynthesis	0.319298	1	0.2		Cyanoamino acid metabolism	0.298022	1	0.2		Arachidonic acid metabolism	0.456826	1	0.2
Glyoxylate and dicarboxylate metabolism	0.172297	-0.333333	0.3		Carbapenem biosynthesis	0.207291	0	0.4		beta-Alanine metabolism	0.240234	1	0.333333		Glycolysis / Gluconeogenesis	0.334515	-1	0.333333							Histidine metabolism	0.319298	0	0.2		Amino sugar and nucleotide sugar metabolism	0.298022	-1	0.2		Ascorbate and aldarate metabolism	0.519827	1	0.166667
alpha-Linolenic acid metabolism	0.213097	-1	0.272727		Ascorbate and aldarate metabolism	0.277637	1	0.333333		Fatty acid degradation	0.290448	1	0.5		Oxidative phosphorylation	0.334515	1	0.333333							Pyruvate metabolism	0.38581	-1	0.25		Arachidonic acid metabolism	0.298022	-1	0.2		Glutathione metabolism	0.575696	1	0.142857
Lysine degradation	0.218216	1	0.333333		Glycerolipid metabolism	0.316248	-1	0.5		Phosphonate and phosphinate metabolism	0.290448	-1	0.5		Taurine and hypotaurine metabolism	0.334515	-1	0.333333							Butanoate metabolism	0.38581	1	0.25		Biotin metabolism	0.298022	1	0.2		Pantothenate and CoA biosynthesis	0.575696	1	0.142857
beta-Alanine metabolism	0.218216	0	0.333333		Atrazine degradation	0.316248	1	0.5		Inositol phosphate metabolism	0.290448	-1	0.5		Thiamine metabolism	0.334515	1	0.333333							Glycerophospholipid metabolism	0.393715	0.333333	0.2		Ubiquinone and other terpenoid-quinone biosynthesis	0.346434	-1	0.166667		Biosynthesis of amino acids	0.591659	1	0.135135
Fatty acid degradation	0.274739	1	0.5		Nitrogen metabolism	0.316248	-1	0.5		Atrazine degradation	0.290448	1	0.5		Terpenoid backbone biosynthesis	0.334515	-1	0.333333							Arginine and proline metabolism	0.444246	0.333333	0.166667		Glutathione metabolism	0.391649	1	0.142857		ABC transporters	0.735611	-1	0.130435
Glycerolipid metabolism	0.274739	-1	0.5		Arginine biosynthesis	0.385721	-1	0.3		Nitrogen metabolism	0.290448	-1	0.5		Arginine biosynthesis	0.367889	0	0.2							Fructose and mannose metabolism	0.456826	1	0.2		Pantothenate and CoA biosynthesis	0.391649	1	0.142857		Metabolic pathways	0.869981	0.304348	0.119171
Atrazine degradation	0.274739	1	0.5		Glyoxylate and dicarboxylate metabolism	0.385721	-1	0.3		Lysine biosynthesis	0.388982	-0.333333	0.272727		Carbon metabolism	0.367889	0	0.2							Amino sugar and nucleotide sugar metabolism	0.456826	-1	0.2		Histidine metabolism	0.51007	1	0.1		Biosynthesis of unsaturated fatty acids	1	-1	0.125
Nitrogen metabolism	0.274739	-1	0.5		Carbon metabolism	0.385721	-0.333333	0.3		Oxidative phosphorylation	0.402831	1	0.333333		Valine, leucine and isoleucine degradation	0.419514	-1	0.25							Ascorbate and aldarate metabolism	0.519827	-1	0.166667		Glycine, serine and threonine metabolism	0.544396	1	0.0909091
Pentose phosphate pathway	0.33712	0	0.25		Lysine biosynthesis	0.411282	-0.333333	0.272727		Thiamine metabolism	0.402831	1	0.333333		Butanoate metabolism	0.419514	-1	0.25							Glutathione metabolism	0.575696	-1	0.142857		Tyrosine metabolism	0.544396	1	0.0909091
Metabolic pathways	0.354199	0.5	0.165803		Glycolysis / Gluconeogenesis	0.435162	-1	0.333333		Terpenoid backbone biosynthesis	0.402831	-1	0.333333		Porphyrin and chlorophyll metabolism	0.419514	-1	0.25							Pantothenate and CoA biosynthesis	0.575696	1	0.142857		Nicotinate and nicotinamide metabolism	0.576419	1	0.0833333
Glycolysis / Gluconeogenesis	0.382853	-1	0.333333		Oxidative phosphorylation	0.435162	1	0.333333		Alanine, aspartate and glutamate metabolism	0.438644	0.333333	0.230769		Sulfur metabolism	0.419514	1	0.25							Nicotinate and nicotinamide metabolism	0.63456	1	0.166667		Alanine, aspartate and glutamate metabolism	0.606287	1	0.0769231
Thiamine metabolism	0.382853	1	0.333333		Arginine and proline metabolism	0.527695	0	0.222222		Citrate cycle (TCA cycle)	0.497708	1	0.25		Arginine and proline metabolism	0.485617	0.333333	0.166667												Biosynthesis of secondary metabolites	0.659572	0	0.0824742
Phenylalanine metabolism	0.396585	1	0.25		Pyrimidine metabolism	0.5337	1	0.25		Porphyrin and chlorophyll metabolism	0.497708	-1	0.25		Pentose and glucuronate interconversions	0.493889	-1	0.2												ABC transporters	0.6622	1	0.0869565
Glycerophospholipid metabolism	0.473307	-0.333333	0.2		Valine, leucine and isoleucine degradation	0.5337	-1	0.25		Sulfur metabolism	0.497708	1	0.25		Fructose and mannose metabolism	0.493889	-1	0.2												2-Oxocarboxylic acid metabolism	0.692848	1	0.0769231
Citrate cycle (TCA cycle)	0.475136	1	0.25		Pyruvate metabolism	0.5337	-1	0.25		Pentose and glucuronate interconversions	0.577761	-1	0.2		Galactose metabolism	0.493889	-1	0.2
Pyrimidine metabolism	0.475136	1	0.25		Butanoate metabolism	0.5337	-1	0.25		Galactose metabolism	0.577761	-1	0.2		Fatty acid biosynthesis	0.493889	1	0.2
Pyruvate metabolism	0.475136	1	0.25		Porphyrin and chlorophyll metabolism	0.5337	-1	0.25		Fatty acid biosynthesis	0.577761	1	0.2		C5-Branched dibasic acid metabolism	0.493889	-1	0.2
Propanoate metabolism	0.475136	1	0.25		ABC transporters	0.567785	-0.2	0.217391		Carbapenem biosynthesis	0.577761	-1	0.2		Biotin metabolism	0.493889	-1	0.2
Sulfur metabolism	0.475136	1	0.25		Pentose phosphate pathway	0.630702	0	0.25		Arachidonic acid metabolism	0.577761	-1	0.2		Ascorbate and aldarate metabolism	0.558938	1	0.166667
Fructose and mannose metabolism	0.553866	-1	0.2		Cysteine and methionine metabolism	0.656851	0	0.222222		C5-Branched dibasic acid metabolism	0.577761	-1	0.2		beta-Alanine metabolism	0.558938	1	0.166667
Galactose metabolism	0.553866	-1	0.2		Histidine metabolism	0.685295	-1	0.2		Pentose phosphate pathway	0.616657	0	0.25		Phenylalanine metabolism	0.653948	1	0.166667
Fatty acid biosynthesis	0.553866	1	0.2		Glycerophospholipid metabolism	0.72973	-0.333333	0.2		Arginine biosynthesis	0.660666	-1	0.2		Nicotinate and nicotinamide metabolism	0.653948	0	0.166667
Cyanoamino acid metabolism	0.553866	-1	0.2		Glycine, serine and threonine metabolism	1	-1	0.181818		Biosynthesis of secondary metabolites	0.68167	-0.294118	0.175258		Valine, leucine and isoleucine biosynthesis	1	-1	0.142857
C5-Branched dibasic acid metabolism	0.553866	-1	0.2		Fructose and mannose metabolism	1	-1	0.2		Methane metabolism	0.68617	-1	0.181818		Vitamin B6 metabolism	1	-1	0.142857
Carbon metabolism	0.6471	0	0.2		Cyanoamino acid metabolism	1	-1	0.2		Glycerophospholipid metabolism	0.713887	-0.333333	0.2		Pantothenate and CoA biosynthesis	1	-1	0.142857
Glycine, serine and threonine metabolism	0.669915	-1	0.181818		Starch and sucrose metabolism	1	-1	0.2		Metabolic pathways	0.727648	0.0625	0.165803
Lysine biosynthesis	0.669915	0	0.181818		C5-Branched dibasic acid metabolism	1	-1	0.2		ABC transporters	0.769213	0.5	0.173913
ABC transporters	0.759591	0	0.173913		Biotin metabolism	1	-1	0.2		Purine metabolism	1	1	0.166667
Biosynthesis of secondary metabolites	0.964694	-0.0666667	0.154639							Ascorbate and aldarate metabolism	1	1	0.166667
Ascorbate and aldarate metabolism	1	1	0.166667							Arginine and proline metabolism	1	-0.333333	0.166667
Ubiquinone and other terpenoid-quinone biosynthesis	1	-1	0.166667
