# Supplementary material for: Condition-Specific Transcriptional and Metabolic Divergence in the Dual-Fungal Symbiosis of JinEr Mushroom Under Postharvest Low-Temperature Stress
Source: Genes (Basel). 2026 Feb 28;17(3):296. doi: 10.3390/genes17030296 (PMC13025577; doi:10.3390/genes17030296)
Supplement: Supplementary file 1 [file genes-17-00296-s001.zip › Table S2.xlsx]

## Sheet: Sheet1
Table S2. Enrichment analysis of KEGG pathway using Naematelia aurantialba transcriptome annotation.
HST1vsHST2							LST1vsHST1							LST1vsLST2							LST2vsHST2							OSTvsHST1							OSTvsHST2							OSTvsLST1							OSTvsLST2
Enrichment pathway	Fold Enrichment	padj	Count	Up	Down		Enrichment pathway	Fold Enrichment	padj	Count	Up	Down		Enrichment pathway	Fold Enrichment	padj	Count	Up	Down		Enrichment pathway	Fold Enrichment	padj	Count	Up	Down		Enrichment pathway	Fold Enrichment	padj	Count	Up	Down		Enrichment pathway	Fold Enrichment	padj	Count	Up	Down		Enrichment pathway	Fold Enrichment	padj	Count	Up	Down		Enrichment pathway
Homologous recombination	3.71611	0.00363617	10	8	2		Histidine metabolism	2.27096	0.325622	10	1	9		Mismatch repair	2.92928	0.0163582	12	11	1		Polycomb repressive complex	2.18097	0.244972	9	2	7		Alanine, aspartate and glutamate metabolism	2.6526	0.00288823	17	16	1		Alanine, aspartate and glutamate metabolism	2.49198	0.00034192	21	19	2		2-Oxocarboxylic acid metabolism	1.91274	0.00477753	27	24	3		Aminoacyl-tRNA biosynthesis
Steroid biosynthesis	3.29495	0.0700469	7	0	7		Protein processing in endoplasmic reticulum	1.44346	0.515455	29	10	19		DNA replication	2.53556	0.0165984	14	12	2		Autophagy - yeast	1.43228	0.244972	33	16	17		Biosynthesis of secondary metabolites	1.39526	0.00895692	84	63	21		Tyrosine metabolism	2.50622	0.00160942	16	14	2		Alanine, aspartate and glutamate metabolism	1.79467	0.0962469	19	16	3		Glyoxylate and dicarboxylate metabolism
Glycolysis / Gluconeogenesis	2.28431	0.0752352	11	9	2		Autophagy - yeast	1.41003	0.515455	26	14	12		Base excision repair	2.35445	0.04255	13	10	3		Aminoacyl-tRNA biosynthesis	1.62503	0.244972	19	2	17		Pyrimidine metabolism	2.57459	0.012661	13	8	5		Carbon metabolism	1.72639	0.00160942	41	36	5		Aminoacyl-tRNA biosynthesis	1.74188	0.102621	19	16	3		Carbon metabolism
Glycerolipid metabolism	2.35354	0.0752352	10	8	2		Ascorbate and aldarate metabolism	2.18012	0.515455	6	2	4		Nucleotide excision repair	1.94787	0.0599021	17	12	5		Viral life cycle - HIV-1	1.93864	0.251255	10	5	5		Citrate cycle (TCA cycle)	2.57459	0.0137307	12	11	1		Glycolysis / Gluconeogenesis	1.95798	0.0405432	17	15	2		Biosynthesis of amino acids	1.38209	0.103735	47	39	8		Nucleotide excision repair
DNA replication	2.27761	0.0752352	10	7	3		Vitamin B6 metabolism	2.18012	0.515455	6	3	3		Nicotinate and nicotinamide metabolism	2.80723	0.0599021	8	6	2		Fatty acid metabolism	1.74477	0.311677	12	7	5		2-Oxocarboxylic acid metabolism	2.10648	0.0137307	18	17	1		Homologous recombination	2.26714	0.0451519	11	9	2		Lysine biosynthesis	2.15796	0.123234	9	8	1		Base excision repair
Ascorbate and aldarate metabolism	3.5303	0.0752352	5	4	1		ATP-dependent chromatin remodeling	1.58967	0.515455	14	5	9		Fatty acid degradation	2.36398	0.178645	8	7	1		Meiosis - yeast	1.30858	0.457125	36	16	20		Pyruvate metabolism	1.96159	0.0541943	16	15	1		Phenylalanine metabolism	2.13598	0.0451519	12	10	2		Biosynthesis of secondary metabolites	1.18649	0.136074	118	77	41		Butanoate metabolism
Pyruvate metabolism	2.01732	0.0752352	12	10	2		Autophagy - other	1.73025	0.515455	10	6	4		Valine, leucine and isoleucine degradation	1.99223	0.185445	11	10	1		Efferocytosis	1.45398	0.525312	15	8	7		Nucleotide metabolism	2.09185	0.0580647	13	9	4		Biosynthesis of secondary metabolites	1.25058	0.0451519	99	68	31		Glyoxylate and dicarboxylate metabolism	1.74555	0.148987	14	10	4		Fatty acid metabolism
Glutathione metabolism	2.25939	0.119552	8	6	2		Tyrosine metabolism	1.59875	0.60284	11	5	6		Methane metabolism	2.24578	0.185749	8	8	0		Protein processing in endoplasmic reticulum	1.27472	0.525312	32	14	18		Carbon metabolism	1.55029	0.0881705	28	25	3		Glyoxylate and dicarboxylate metabolism	2.0363	0.0460985	13	12	1		Protein processing in endoplasmic reticulum	1.36638	0.251127	32	14	18		Nicotinate and nicotinamide metabolism
Meiosis - yeast	1.58864	0.119552	18	15	3		Tryptophan metabolism	1.52374	0.60284	13	6	7		Nucleotide metabolism	1.92997	0.185749	11	9	2		Terpenoid backbone biosynthesis	1.63573	0.525312	9	6	3		Valine, leucine and isoleucine biosynthesis	2.80864	0.102844	6	6	0		DNA replication	1.89482	0.0502427	15	12	3		Arginine biosynthesis	1.71438	0.285215	11	10	1		DNA replication
Lysine degradation	2.04985	0.119552	9	4	5		Arginine biosynthesis	1.63509	0.619728	9	3	6		Biosynthesis of secondary metabolites	1.23156	0.231488	68	44	24		Autophagy - other	1.52322	0.525312	11	6	5		Glutathione metabolism	2.05967	0.116115	10	8	2		Pentose phosphate pathway	2.04311	0.0505661	12	9	3		Valine, leucine and isoleucine biosynthesis	1.98358	0.285215	7	7	0		Lysine biosynthesis
Base excision repair	2.04985	0.119552	9	5	4		Peroxisome	1.34575	0.619728	20	7	13		Aminoacyl-tRNA biosynthesis	1.81644	0.240939	11	8	3		Sphingolipid metabolism	1.66169	0.525312	8	1	7		Glyoxylate and dicarboxylate metabolism	2.05967	0.116115	10	8	2		Citrate cycle (TCA cycle)	1.95798	0.0669909	12	12	0		Autophagy - yeast	1.34917	0.285215	29	10	19		MAPK signaling pathway - yeast
Biosynthesis of secondary metabolites	1.18436	0.186536	52	27	25		Meiosis - yeast	1.27173	0.619728	28	16	12		Carbon metabolism	1.44889	0.241433	24	23	1		Inositol phosphate metabolism	1.45398	0.525312	13	3	10		Phenylalanine metabolism	2.10648	0.118877	9	9	0		Glycerolipid metabolism	1.82745	0.0669909	14	10	4		MAPK signaling pathway - yeast	1.32079	0.45562	25	5	20		Pentose phosphate pathway
Pentose and glucuronate interconversions	2.22967	0.186536	6	5	1		Pyruvate metabolism	1.3842	0.619728	16	6	10		Steroid biosynthesis	2.24578	0.244641	6	0	6		Phosphatidylinositol signaling system	1.45398	0.525312	13	4	9		Arginine and proline metabolism	1.87243	0.118877	12	11	1		Arginine and proline metabolism	1.77998	0.0669909	15	13	2		Cysteine and methionine metabolism	1.39447	0.45562	17	15	2		Viral life cycle - HIV-1
Tyrosine metabolism	1.97697	0.186536	7	4	3		Arginine and proline metabolism	1.43139	0.619728	13	4	9		Lysine degradation	1.81112	0.244641	10	6	4		ATP-dependent chromatin remodeling	1.3631	0.654427	15	3	12		Biosynthesis of amino acids	1.40874	0.166693	29	27	2		Pyruvate metabolism	1.67827	0.0669909	18	16	2		Phenylalanine, tyrosine and tryptophan biosynthesis	1.55853	0.45562	10	8	2		Tyrosine metabolism
Glyoxylate and dicarboxylate metabolism	1.97697	0.186536	7	5	2		Biosynthesis of cofactors	1.21118	0.636765	34	11	23		Biosynthesis of cofactors	1.37609	0.294476	25	19	6		Glycerophospholipid metabolism	1.30093	0.754765	17	10	7		Arginine biosynthesis	2.05967	0.166693	8	7	1		Meiosis - yeast	1.46849	0.0669909	30	22	8		Butanoate metabolism	1.55853	0.45562	10	7	3		Autophagy - yeast
Fructose and mannose metabolism	2.11818	0.186536	6	6	0		Porphyrin metabolism	1.58967	0.636765	7	3	4		Fructose and mannose metabolism	1.96506	0.294476	7	7	0		Porphyrin metabolism	1.45398	0.81885	8	4	4		Taurine and hypotaurine metabolism	2.57459	0.168899	5	2	3		Glutathione metabolism	1.87966	0.0726912	12	11	1		Autophagy - other	1.48431	0.525596	10	4	6		Protein processing in endoplasmic reticulum
Methane metabolism	2.11818	0.186536	6	6	0		Terpenoid backbone biosynthesis	1.58967	0.636765	7	3	4		Glycosylphosphatidylinositol (GPI)-anchor biosynthesis	1.87149	0.342855	7	6	1		Glycosylphosphatidylinositol (GPI)-anchor biosynthesis	1.38474	0.81885	10	0	10		Tyrosine metabolism	1.8537	0.212774	9	9	0		Tryptophan metabolism	1.7685	0.0740785	14	9	5		Porphyrin metabolism	1.55853	0.525596	8	6	2		Homologous recombination
Pantothenate and CoA biosynthesis	2.11818	0.186536	6	5	1		Phenylalanine metabolism	1.48644	0.636765	9	5	4		Glycolysis / Gluconeogenesis	1.65131	0.342855	10	10	0		Nucleocytoplasmic transport	1.20708	0.868886	22	6	16		Steroid biosynthesis	2.05967	0.277536	6	6	0		Nucleotide metabolism	1.71324	0.0960493	14	11	3		Terpenoid backbone biosynthesis	1.55853	0.525596	8	4	4		Pyrimidine metabolism
Carbon metabolism	1.36657	0.253267	18	14	4		Pyrimidine metabolism	1.39751	0.718036	10	3	7		Pyrimidine metabolism	1.72753	0.355019	8	7	1		Nucleotide metabolism	1.27223	0.868886	14	6	8		Porphyrin metabolism	1.93094	0.354268	6	5	1		Taurine and hypotaurine metabolism	2.34958	0.107976	6	4	2		ATP-dependent chromatin remodeling	1.36371	0.525596	14	9	5		Autophagy - other
Arginine and proline metabolism	1.71166	0.258101	8	7	1		Phenylalanine, tyrosine and tryptophan biosynthesis	1.45341	0.718036	8	4	4		Inositol phosphate metabolism	1.72753	0.355019	8	7	1		MAPK signaling pathway - yeast	1.1829	0.878103	24	16	8		Peroxisome	1.43033	0.396955	15	9	6		beta-Alanine metabolism	1.86475	0.110173	10	7	3		Citrate cycle (TCA cycle)	1.42865	0.525596	11	9	2		Pyruvate metabolism
Pentose phosphate pathway	1.8419	0.28368	6	5	1		Sulfur metabolism	1.55723	0.718036	6	2	4		Pentose phosphate pathway	1.70875	0.431439	7	6	1		Cell cycle - yeast	1.12897	0.953914	33	12	21		Lysine biosynthesis	1.98045	0.396955	5	5	0		Pentose and glucuronate interconversions	1.85493	0.14174	9	7	2		Glycerophospholipid metabolism	1.31244	0.559653	16	4	12		Mismatch repair
Mismatch repair	1.8419	0.28368	6	3	3		Alanine, aspartate and glutamate metabolism	1.32128	0.726082	12	5	7		Meiosis - yeast	1.33343	0.431439	19	16	3		Valine, leucine and isoleucine degradation	1.21947	0.953914	13	2	11		Ribosome	1.26471	0.416036	28	28	0		Base excision repair	1.64218	0.14174	13	9	4		Tyrosine metabolism	1.37151	0.616865	11	9	2		Nucleotide metabolism
One carbon pool by folate	2.17249	0.293253	4	1	3		Steroid biosynthesis	1.45341	0.819812	6	4	2		Homologous recombination	1.77299	0.431439	6	5	1		Motor proteins	1.21947	0.953914	13	3	10		Ubiquinone and other terpenoid-quinone biosynthesis	2.05967	0.450885	4	2	2		Starch and sucrose metabolism	1.56639	0.170995	14	7	7		Taurine and hypotaurine metabolism	1.55853	0.742771	5	3	2		Glycine, serine and threonine metabolism
Glycine, serine and threonine metabolism	1.54989	0.293253	9	5	4		Base excision repair	1.28932	0.819812	11	6	5		Various types of N-glycan biosynthesis	1.54882	0.442703	8	6	2		Ubiquitin mediated proteolysis	1.16318	0.953914	20	9	11		Motor proteins	1.49492	0.508235	9	2	7		Arginine biosynthesis	1.76218	0.172884	9	9	0		Non-homologous end-joining	1.55853	0.742771	5	3	2		Fructose and mannose metabolism
Nucleotide excision repair	1.44094	0.346349	10	7	3		Glyoxylate and dicarboxylate metabolism	1.30807	0.83825	9	3	6		Butanoate metabolism	1.68434	0.442703	6	5	1		Pyrimidine metabolism	1.23029	0.968183	11	3	8		Autophagy - yeast	1.30651	0.515702	17	4	13		Methane metabolism	1.76218	0.172884	9	9	0		Glycerolipid metabolism	1.24682	0.861937	12	6	6		Methane metabolism
Valine, leucine and isoleucine degradation	1.59433	0.346349	7	3	4		MAPK signaling pathway - yeast	1.17012	0.83825	19	15	4		Pantothenate and CoA biosynthesis	1.68434	0.442703	6	4	2		Lysine biosynthesis	1.34213	0.977268	6	1	5		Glycine, serine and threonine metabolism	1.38148	0.561116	11	8	3		Lipoic acid metabolism	1.82745	0.226429	7	5	2		Phenylalanine metabolism	1.27516	0.910945	9	7	2		Phenylalanine metabolism
Butanoate metabolism	1.76515	0.352613	5	3	2		Pentose and glucuronate interconversions	1.33867	0.83825	7	4	3		Fatty acid metabolism	1.68434	0.442703	6	6	0		Biosynthesis of cofactors	1.08336	0.991443	38	16	22		Purine metabolism	1.34859	0.570946	11	10	1		Aminoacyl-tRNA biosynthesis	1.49728	0.242221	13	9	4		Carbon metabolism	1.10605	0.947873	33	24	9		Taurine and hypotaurine metabolism
Biosynthesis of cofactors	1.24599	0.352613	18	13	5		Nucleocytoplasmic transport	1.16547	0.83825	17	7	10		Porphyrin metabolism	1.75452	0.442703	5	4	1		Nucleotide excision repair	1.12757	0.991443	19	12	7		Phenylalanine, tyrosine and tryptophan biosynthesis	1.54475	0.570946	6	6	0		Valine, leucine and isoleucine degradation	1.51586	0.245489	12	7	5		Fatty acid metabolism	1.24682	0.998067	8	0	8		2-Oxocarboxylic acid metabolism
Glycerophospholipid metabolism	1.48644	0.352613	8	4	4		Biosynthesis of secondary metabolites	1.0549	0.83825	90	36	54		Tyrosine metabolism	1.57205	0.442703	7	5	2		Fatty acid degradation	1.2244	0.991443	8	1	7		Butanoate metabolism	1.54475	0.570946	6	5	1		Mismatch repair	1.53233	0.341387	9	8	1		Nucleotide metabolism	1.1689	0.998775	12	6	6		Glutathione metabolism
beta-Alanine metabolism	1.6811	0.378362	5	3	2		Ubiquitin mediated proteolysis	1.16273	0.83825	16	11	5		Glutathione metabolism	1.57205	0.442703	7	5	2		Propanoate metabolism	1.2244	0.991443	8	2	6		Glycolysis / Gluconeogenesis	1.36302	0.624362	9	8	1		Fructose and mannose metabolism	1.56639	0.341387	8	7	1		Starch and sucrose metabolism	1.15776	0.998775	13	7	6		Terpenoid backbone biosynthesis
Vitamin B6 metabolism	2.11818	0.378362	3	3	0		N-Glycan biosynthesis	1.26384	0.83825	8	0	8		Tryptophan metabolism	1.44889	0.522418	8	6	2		Phenylalanine metabolism	1.18962	1	9	5	4		Autophagy - other	1.47119	0.633128	6	3	3		Phenylalanine, tyrosine and tryptophan biosynthesis	1.56639	0.341387	8	6	2		Ribosome	1.06636	0.999316	39	36	3		Cysteine and methionine metabolism
Histidine metabolism	1.76515	0.40778	4	3	1		Ubiquinone and other terpenoid-quinone biosynthesis	1.45341	0.83825	4	3	1		Purine metabolism	1.33678	0.572604	10	7	3		Purine metabolism	1.10779	1	16	6	10		Starch and sucrose metabolism	1.32407	0.648358	9	5	4		Glycine, serine and threonine metabolism	1.33716	0.383532	14	9	5		Arginine and proline metabolism	1.13348	0.999316	12	11	1		Biosynthesis of secondary metabolites
Peroxisome	1.30752	0.434997	10	6	4		Efferocytosis	1.21118	0.845257	10	6	4		Pyruvate metabolism	1.33678	0.572604	10	9	1		beta-Alanine metabolism	1.10779	1	8	2	6		One carbon pool by folate	1.58436	0.648358	4	4	0		Autophagy - other	1.4918	0.383532	8	2	6		Glutathione metabolism	1.12214	0.999316	9	8	1		Valine, leucine and isoleucine degradation
Ubiquitin mediated proteolysis	1.27091	0.524657	9	3	6		Sphingolipid metabolism	1.29769	0.895567	5	1	4		Ascorbate and aldarate metabolism	1.68434	0.704096	3	3	0		Glycerolipid metabolism	1.06625	1	11	7	4		Lysine degradation	1.32882	0.648358	8	8	0		Lysine degradation	1.38954	0.383532	11	7	4		Histidine metabolism	1.1689	0.999316	6	5	1		Endocytosis
Cysteine and methionine metabolism	1.30064	0.565281	7	4	3		Motor proteins	1.17211	0.895567	10	2	8		Lipoic acid metabolism	1.49719	0.704096	4	4	0		Ascorbate and aldarate metabolism	1.16318	1	4	1	3		Tryptophan metabolism	1.32882	0.648358	8	6	2		Cysteine and methionine metabolism	1.33967	0.383532	13	11	2		SNARE interactions in vesicular transport	1.1689	0.999316	6	0	6		Alanine, aspartate and glutamate metabolism
Fatty acid degradation	1.48644	0.568291	4	3	1		Glycerophospholipid metabolism	1.14743	0.895567	12	7	5		Phenylalanine, tyrosine and tryptophan biosynthesis	1.40361	0.704096	5	3	2		Histidine metabolism	1.09048	1	6	1	5		Biosynthesis of cofactors	1.11061	0.838138	22	15	7		MAPK signaling pathway - yeast	1.26107	0.383532	19	6	13		Glycine, serine and threonine metabolism	1.06436	0.999316	14	11	3		Biosynthesis of cofactors
Sphingolipid metabolism	1.51299	0.654527	3	2	1		Nucleotide excision repair	1.1123	0.923598	15	9	6		Glycerolipid metabolism	1.31004	0.704096	7	6	1		Homologous recombination	1.07135	1	7	4	3		Lipoic acid metabolism	1.37311	0.838138	4	4	0		Biosynthesis of cofactors	1.19015	0.383532	31	22	9		Pyrimidine metabolism	1.07898	0.999316	9	6	3		Citrate cycle (TCA cycle)
Starch and sucrose metabolism	1.21039	0.713163	6	2	4		Nucleotide metabolism	1.13548	0.93547	10	4	6		Glycine, serine and threonine metabolism	1.23244	0.704096	9	7	2		Glutathione metabolism	1.04686	1	9	5	4		MAPK signaling pathway - yeast	1.13456	0.85647	13	7	6		Purine metabolism	1.30532	0.399918	14	13	1		Peroxisome	1.03902	0.999316	18	9	9		Glycerolipid metabolism
Cell cycle - yeast	1.07986	0.715239	13	11	2		Homologous recombination	1.14743	0.93547	6	3	3		Motor proteins	1.26778	0.704096	7	6	1		RNA polymerase	1.04686	1	9	6	3		Ribosome biogenesis in eukaryotes	1.12638	0.85647	14	13	1		Autophagy - yeast	1.22739	0.404775	21	4	17		Pyruvate metabolism	1.03902	0.999316	14	10	4		ATP-dependent chromatin remodeling
Phenylalanine metabolism	1.28375	0.715239	4	1	3		2-Oxocarboxylic acid metabolism	1.07354	0.93547	13	4	9		Valine, leucine and isoleucine biosynthesis	1.53122	0.704096	3	0	3		Tryptophan metabolism	1.03186	1	11	6	5		Proteasome	1.17695	0.861139	8	0	8		Pyrimidine metabolism	1.35553	0.459657	9	6	3		Mitophagy - yeast	1.03902	0.999316	9	5	4		Propanoate metabolism
Nicotinate and nicotinamide metabolism	1.32386	0.753826	3	2	1		Phagosome	1.08024	0.93547	11	3	8		beta-Alanine metabolism	1.33678	0.704096	5	5	0		Base excision repair	1.03186	1	11	6	5		SNARE interactions in vesicular transport	1.28729	0.866851	4	0	4		Histidine metabolism	1.46849	0.459657	6	4	2		Glycosylphosphatidylinositol (GPI)-anchor biosynthesis	1.03902	0.999316	7	4	3		beta-Alanine metabolism
MAPK signaling pathway - yeast	1.07704	0.770911	9	2	7		Glycerolipid metabolism	1.09006	0.93547	9	4	5		Histidine metabolism	1.40361	0.704096	4	2	2		mRNA surveillance pathway	1.00888	1	17	8	9		beta-Alanine metabolism	1.22599	0.866851	5	4	1		Porphyrin metabolism	1.46849	0.459657	6	5	1		Viral life cycle - HIV-1	1.03902	0.999316	5	0	5		Glycosylphosphatidylinositol (GPI)-anchor biosynthesis
Taurine and hypotaurine metabolism	1.41212	0.770911	2	2	0		Nicotinate and nicotinamide metabolism	1.13548	0.93547	5	2	3		Biosynthesis of amino acids	1.1123	0.71843	21	15	6		Ribosome biogenesis in eukaryotes	0.99961	1	22	12	10		Mitophagy - yeast	1.14426	0.942091	6	5	1		2-Oxocarboxylic acid metabolism	1.24599	0.46164	14	12	2		Tryptophan metabolism	1.0055	0.999316	10	5	5		Glycerophospholipid metabolism
Tryptophan metabolism	1.13881	0.770911	5	3	2		ABC transporters	1.13548	0.93547	5	2	3		Cysteine and methionine metabolism	1.18199	0.773501	8	5	3		N-Glycan biosynthesis	1.01146	1	8	0	8		Cysteine and methionine metabolism	1.08404	0.984631	8	8	0		Biosynthesis of amino acids	1.14524	0.46164	31	28	3		Polycomb repressive complex	1.03902	0.999316	4	3	1		Tryptophan metabolism
Nucleotide metabolism	1.10322	0.802469	5	3	2		Biosynthesis of amino acids	1.02836	0.93547	30	11	19		N-Glycan biosynthesis	1.22053	0.81726	5	5	0		Mismatch repair	1.01146	1	8	3	5		Pentose phosphate pathway	1.11939	0.984631	5	3	2		One carbon pool by folate	1.50614	0.462494	5	4	1		Proteasome	0.979646	0.999316	11	0	11		Sphingolipid metabolism
RNA polymerase	1.1297	0.802469	4	1	3		Cysteine and methionine metabolism	1.05181	0.93547	11	4	7		Lysine biosynthesis	1.29564	0.850163	3	3	0		Starch and sucrose metabolism	0.997014	1	12	4	8		Pentose and glucuronate interconversions	1.08404	0.999713	4	2	2		Butanoate metabolism	1.37059	0.467752	7	6	1		Propanoate metabolism	0.984334	0.999316	6	3	3		Porphyrin metabolism
Pyrimidine metabolism	1.08625	0.839118	4	2	2		Lysine degradation	1.0549	0.93547	9	4	5		Propanoate metabolism	1.18199	0.863114	4	4	0		Glycine, serine and threonine metabolism	0.992961	1	14	3	11		Propanoate metabolism	1.08404	0.999713	4	3	1		Ascorbate and aldarate metabolism	1.56639	0.467752	4	3	1		Meiosis - yeast	0.97408	0.999316	25	13	12		Peroxisome
Propanoate metabolism	1.11483	0.839118	3	2	1		Lysine biosynthesis	1.11801	0.93547	4	2	2		Cell cycle - yeast	1.05684	0.863114	16	15	1		Spliceosome	0.969319	1	31	24	7		Homologous recombination	1.08404	0.999713	4	3	1		Vitamin B6 metabolism	1.56639	0.467752	4	2	2		Spliceosome	0.971985	0.999316	29	6	23		Starch and sucrose metabolism
Aminoacyl-tRNA biosynthesis	1.03832	0.839118	5	2	3		Glycosylphosphatidylinositol (GPI)-anchor biosynthesis	1.03815	0.93547	6	0	6		Efferocytosis	1.12289	0.863114	6	5	1		Lysine degradation	0.93805	1	10	4	6		Glycerolipid metabolism	1.02983	0.999713	6	5	1		Motor proteins	1.26321	0.483842	10	5	5		Phosphatidylinositol signaling system	0.959094	0.999316	8	3	5		Phenylalanine, tyrosine and tryptophan biosynthesis
Purine metabolism	1.00866	0.845297	6	4	2		Non-homologous end-joining	1.09006	0.93547	3	0	3		Sphingolipid metabolism	1.2031	0.878302	3	3	0		Biosynthesis of secondary metabolites	0.966192	1	103	43	60		DNA replication	0.996614	0.999713	6	5	1		Fatty acid degradation	1.23662	0.656104	6	3	3		One carbon pool by folate	0.959094	0.999316	4	4	0		Pantothenate and CoA biosynthesis
Phenylalanine, tyrosine and tryptophan biosynthesis	1.05909	0.858787	3	1	2		Various types of N-glycan biosynthesis	1.00235	0.93547	8	1	7		Basal transcription factors	1.0797	0.930337	5	4	1		Basal transcription factors	0.894756	1	8	4	4		Base excision repair	0.996614	0.999713	6	5	1		Propanoate metabolism	1.23662	0.656104	6	4	2		Efferocytosis	0.935117	0.999316	9	5	4		Biosynthesis of amino acids
Biosynthesis of amino acids	0.932533	0.91148	14	10	4		Endocytosis	0.986243	0.93547	19	8	11		2-Oxocarboxylic acid metabolism	1.02081	0.939185	8	5	3		Ubiquinone and other terpenoid-quinone biosynthesis	0.872387	1	3	3	0		Ascorbate and aldarate metabolism	1.02983	0.999713	2	2	0		Nicotinate and nicotinamide metabolism	1.22374	0.710745	5	5	0		Nucleocytoplasmic transport	0.940998	0.999316	16	10	6		Inositol phosphate metabolism
Sulfur metabolism	1.00866	0.934883	2	2	0		Amino sugar and nucleotide sugar metabolism	0.990962	0.93547	9	4	5		Ubiquinone and other terpenoid-quinone biosynthesis	1.12289	0.939185	2	1	1		Non-homologous end-joining	0.872387	1	3	0	3		Vitamin B6 metabolism	1.02983	0.999713	2	2	0		Peroxisome	1.08777	0.720784	15	10	5		Vitamin B6 metabolism	0.935117	0.999316	3	0	3		Basal transcription factors
Lipoic acid metabolism	0.941414	0.961084	2	1	1		Basal transcription factors	0.978258	0.93547	7	4	3		Vitamin B6 metabolism	1.12289	0.939185	2	1	1		Biosynthesis of amino acids	0.932741	1	34	11	23		Meiosis - yeast	0.96547	0.999713	15	10	5		Ubiquinone and other terpenoid-quinone biosynthesis	1.17479	0.849463	3	1	2		Biosynthesis of cofactors	0.947341	0.999316	31	20	11		Nucleocytoplasmic transport
Ribosome biogenesis in eukaryotes	0.882576	0.961084	8	0	8		mRNA surveillance pathway	0.963997	0.93547	13	8	5		Terpenoid backbone biosynthesis	1.05271	0.939185	3	2	1		Fructose and mannose metabolism	0.872387	1	6	0	6		Histidine metabolism	0.96547	0.999713	3	2	1		Inositol phosphate metabolism	1.0543	0.849463	7	2	5		Endocytosis	0.935117	0.999316	21	6	15		Glycolysis / Gluconeogenesis
Citrate cycle (TCA cycle)	0.882576	0.961084	3	3	0		Aminoacyl-tRNA biosynthesis	0.961816	0.93547	9	2	7		SNARE interactions in vesicular transport	1.05271	0.939185	3	2	1		Arginine biosynthesis	0.872387	1	6	3	3		Nicotinate and nicotinamide metabolism	0.96547	0.999713	3	3	0		Phosphatidylinositol signaling system	1.0543	0.849463	7	1	6		Ribosome biogenesis in eukaryotes	0.925376	0.999316	19	10	9		Lipoic acid metabolism
Porphyrin metabolism	0.882576	0.961084	2	1	1		Viral life cycle - HIV-1	0.968941	0.93547	4	3	1		Phenylalanine metabolism	1.02081	0.939185	4	3	1		Phenylalanine, tyrosine and tryptophan biosynthesis	0.872387	1	6	3	3		Biosynthesis of nucleotide sugars	0.96547	0.999713	3	3	0		Cell cycle - yeast	1.01354	0.849463	22	16	6		beta-Alanine metabolism	0.890588	0.999316	6	4	2		Lysine degradation
Terpenoid backbone biosynthesis	0.882576	0.961084	2	1	1		Fatty acid degradation	0.956192	0.93547	5	1	4		Starch and sucrose metabolism	0.962478	0.991353	6	5	1		Butanoate metabolism	0.872387	1	6	3	3		Amino sugar and nucleotide sugar metabolism	0.936213	0.999713	6	5	1		Glycerophospholipid metabolism	1.03052	0.849463	10	3	7		Steroid biosynthesis	0.831215	0.999316	4	3	1		Meiosis - yeast
Alanine, aspartate and glutamate metabolism	0.855831	0.961084	4	3	1		Propanoate metabolism	0.956192	0.93547	5	3	2		Citrate cycle (TCA cycle)	0.935743	1	4	4	0		Endocytosis	0.913929	1	22	8	14		Ubiquitin mediated proteolysis	0.926851	0.999713	9	5	4		Pantothenate and CoA biosynthesis	0.978992	0.93894	5	5	0		Lipoic acid metabolism	0.831215	0.999316	4	3	1		Histidine metabolism
Ubiquinone and other terpenoid-quinone biosynthesis	0.706061	0.999977	1	0	1		Pentose phosphate pathway	0.947877	0.93547	6	3	3		Peroxisome	0.935743	1	9	7	2		Mitophagy - yeast	0.861617	1	8	4	4		Cell cycle - yeast	0.908677	0.999713	15	10	5		Biosynthesis of nucleotide sugars	0.978992	0.93894	4	2	2		Inositol phosphate metabolism	0.839208	0.999316	7	3	4		SNARE interactions in vesicular transport
Protein processing in endoplasmic reticulum	0.773765	0.999977	8	5	3		Mitophagy - yeast	0.942026	0.93547	7	4	3		RNA degradation	0.913982	1	7	5	2		Sulfur metabolism	0.830845	1	4	3	1		Polycomb repressive complex	0.858195	0.999713	2	2	0		ABC transporters	0.978992	0.93894	4	2	2		Ubiquitin mediated proteolysis	0.872776	0.999316	14	5	9		Efferocytosis
Glycosylphosphatidylinositol (GPI)-anchor biosynthesis	0.672439	0.999977	2	1	1		DNA replication	0.937685	0.93547	8	5	3		Glyoxylate and dicarboxylate metabolism	0.898313	1	4	4	0		RNA degradation	0.87915	1	13	5	8		Endocytosis	0.882715	0.999713	12	3	9		SNARE interactions in vesicular transport	0.978992	0.93894	4	0	4		Pentose phosphate pathway	0.813145	0.999316	6	2	4		Polycomb repressive complex
Autophagy - other	0.672439	0.999977	2	1	1		Starch and sucrose metabolism	0.934336	0.93547	9	5	4		Pentose and glucuronate interconversions	0.886493	1	3	2	1		Phagosome	0.864528	1	11	3	8		Fatty acid degradation	0.813027	0.999713	3	2	1		Nucleotide excision repair	0.959012	0.93894	12	8	4		ABC transporters	0.779264	0.999316	4	2	2		Cell cycle - yeast
ATP-dependent chromatin remodeling	0.661932	0.999977	3	1	2		SNARE interactions in vesicular transport	0.908382	0.93547	4	2	2		One carbon pool by folate	0.863763	1	2	1	1		Glycolysis / Gluconeogenesis	0.855281	1	10	2	8		Valine, leucine and isoleucine degradation	0.830511	0.999713	5	5	0		Various types of N-glycan biosynthesis	0.945233	0.939308	7	3	4		Methane metabolism	0.779264	0.999316	5	3	2		Ascorbate and aldarate metabolism
Lysine biosynthesis	0.543124	0.999977	1	0	1		Butanoate metabolism	0.908382	0.93547	5	2	3		Alanine, aspartate and glutamate metabolism	0.850675	1	5	3	2		Valine, leucine and isoleucine biosynthesis	0.793079	1	3	1	2		Nucleotide excision repair	0.840681	0.999713	8	4	4		Endocytosis	0.95102	0.939308	17	1	16		Pantothenate and CoA biosynthesis	0.779264	0.999316	5	5	0		Ubiquinone and other terpenoid-quinone biosynthesis
Basal transcription factors	0.543124	0.999977	2	2	0		Pantothenate and CoA biosynthesis	0.908382	0.93547	5	0	5		Arginine and proline metabolism	0.850675	1	5	5	0		Protein export	0.814228	1	7	1	6		Glycerophospholipid metabolism	0.813027	0.999713	6	1	5		Efferocytosis	0.913725	0.970143	7	3	4		Valine, leucine and isoleucine degradation	0.804402	0.999316	8	5	3		Vitamin B6 metabolism
Viral life cycle - HIV-1	0.470707	0.999977	1	0	1		Fatty acid metabolism	0.908382	0.93547	5	5	0		Endocytosis	0.882272	1	11	9	2		Lipoic acid metabolism	0.775455	1	4	1	3		Fructose and mannose metabolism	0.772376	0.999713	3	2	1		Lysine biosynthesis	0.903685	0.970143	3	3	0		Lysine degradation	0.804402	0.999316	8	7	1		Non-homologous end-joining
Biosynthesis of nucleotide sugars	0.441288	0.999977	1	0	1		Polycomb repressive complex	0.908382	0.93547	3	1	2		MAPK signaling pathway - yeast	0.856443	1	9	6	3		Arginine and proline metabolism	0.793079	1	9	5	4		Methane metabolism	0.772376	0.999713	3	3	0		ATP-dependent chromatin remodeling	0.856618	0.999978	7	2	5		Purine metabolism	0.816372	0.999316	11	7	4		Ubiquitin mediated proteolysis
ABC transporters	0.441288	0.999977	1	0	1		Spliceosome	0.937685	0.93547	24	19	5		Viral life cycle - HIV-1	0.748594	1	2	2	0		Nicotinate and nicotinamide metabolism	0.726989	1	4	1	3		Pantothenate and CoA biosynthesis	0.772376	0.999713	3	3	0		Amino sugar and nucleotide sugar metabolism	0.83066	0.999978	7	3	4		Nucleotide excision repair	0.826974	0.999316	13	3	10		Arginine and proline metabolism
SNARE interactions in vesicular transport	0.441288	0.999977	1	1	0		Glycolysis / Gluconeogenesis	0.854948	0.962417	8	2	6		Biosynthesis of nucleotide sugars	0.701807	1	2	2	0		Biosynthesis of nucleotide sugars	0.726989	1	4	1	3		Sphingolipid metabolism	0.735596	0.999713	2	1	1		Viral life cycle - HIV-1	0.783193	0.999978	3	0	3		Sphingolipid metabolism	0.667941	0.999316	3	2	1		Motor proteins
Endocytosis	0.605195	0.999977	6	3	3		Purine metabolism	0.865126	0.962417	10	4	6		ABC transporters	0.701807	1	2	1	1		SNARE interactions in vesicular transport	0.726989	1	4	2	2		Aminoacyl-tRNA biosynthesis	0.757231	0.999713	5	3	2		Valine, leucine and isoleucine biosynthesis	0.711994	0.999978	2	2	0		Sulfur metabolism	0.667941	0.999316	3	1	2		mRNA surveillance pathway
Motor proteins	0.455523	0.999977	2	2	0		Cell cycle - yeast	0.897695	0.962417	21	11	10		Ubiquitin mediated proteolysis	0.786024	1	7	6	1		Pentose phosphate pathway	0.758597	1	6	3	3		Viral life cycle - HIV-1	0.686556	0.999713	2	0	2		Glycosylphosphatidylinositol (GPI)-anchor biosynthesis	0.745898	0.999978	4	0	4		Ascorbate and aldarate metabolism	0.623411	0.999316	2	1	1		Protein export
Nucleocytoplasmic transport	0.532876	0.999977	4	0	4		Phosphatidylinositol signaling system	0.838507	0.962417	6	2	4		RNA polymerase	0.673735	1	3	0	3		Pantothenate and CoA biosynthesis	0.726989	1	5	1	4		Terpenoid backbone biosynthesis	0.643646	0.999713	2	1	1		Polycomb repressive complex	0.652661	0.999978	2	2	0		Ubiquinone and other terpenoid-quinone biosynthesis	0.623411	0.999316	2	0	2		Fatty acid degradation
RNA degradation	0.4926	0.999977	3	1	2		Oxidative phosphorylation	0.883831	0.962417	18	1	17		Nucleocytoplasmic transport	0.741532	1	7	5	2		One carbon pool by folate	0.671067	1	3	2	1		ABC transporters	0.643646	0.999713	2	1	1		Mitophagy - yeast	0.725179	0.999978	5	1	4		Basal transcription factors	0.719321	0.999316	6	1	5		Valine, leucine and isoleucine biosynthesis
Arginine biosynthesis	0.35303	0.999977	1	1	0		RNA degradation	0.845007	0.962417	10	5	5		Non-homologous end-joining	0.561446	1	1	1	0		Pyruvate metabolism	0.761608	1	11	4	7		Efferocytosis	0.686556	0.999713	4	2	2		Sphingolipid metabolism	0.559424	0.999978	2	1	1		Glycolysis / Gluconeogenesis	0.733425	0.999316	8	5	3		Oxidative phosphorylation
N-Glycan biosynthesis	0.306983	0.999977	1	1	0		Mismatch repair	0.789897	0.962417	5	3	2		Amino sugar and nucleotide sugar metabolism	0.68054	1	4	2	2		Taurine and hypotaurine metabolism	0.581591	1	2	0	2		Protein processing in endoplasmic reticulum	0.775903	0.999713	11	3	8		Sulfur metabolism	0.559424	0.999978	2	2	0		Pentose and glucuronate interconversions	0.656222	0.999316	4	3	1		Purine metabolism
Phagosome	0.381654	0.999977	2	1	1		Taurine and hypotaurine metabolism	0.726706	0.962417	2	0	2		Phosphatidylinositol signaling system	0.647822	1	3	3	0		Vitamin B6 metabolism	0.581591	1	2	2	0		Phagosome	0.695834	0.999713	5	0	5		RNA polymerase	0.626555	0.999978	4	1	3		Homologous recombination	0.656222	0.999316	4	1	3		Phosphatidylinositol signaling system
Inositol phosphate metabolism	0.271562	0.999977	1	0	1		Ribosome biogenesis in eukaryotes	0.851608	0.962417	15	11	4		Arginine biosynthesis	0.561446	1	2	1	1		Tyrosine metabolism	0.69791	1	6	3	3		Non-homologous end-joining	0.514917	0.999713	1	0	1		Steroid biosynthesis	0.522129	0.999978	2	0	2		Base excision repair	0.703852	0.999316	7	3	4		Arginine biosynthesis
Phosphatidylinositol signaling system	0.271562	0.999977	1	0	1		Lipoic acid metabolism	0.726706	0.962417	3	2	1		Polycomb repressive complex	0.467871	1	1	1	0		Various types of N-glycan biosynthesis	0.70192	1	7	0	7		RNA polymerase	0.617901	0.999713	3	2	1		Basal transcription factors	0.602456	0.999978	4	1	3		Cell cycle - yeast	0.806768	0.999316	22	13	9		ABC transporters
Mitophagy - yeast	0.261504	0.999977	1	0	1		Glycine, serine and threonine metabolism	0.797604	0.962417	9	2	7		Autophagy - other	0.53471	1	2	2	0		2-Oxocarboxylic acid metabolism	0.726989	1	11	2	9		Basal transcription factors	0.594135	0.999713	3	0	3		Phagosome	0.635022	0.999978	6	0	6		Nicotinate and nicotinamide metabolism	0.584448	0.999316	3	3	0		Phagosome
Various types of N-glycan biosynthesis	0.243469	0.999977	1	1	0		Valine, leucine and isoleucine biosynthesis	0.660642	0.962417	2	0	2		Glycerophospholipid metabolism	0.590996	1	4	2	2		Pentose and glucuronate interconversions	0.612201	1	4	4	0		Phosphatidylinositol signaling system	0.594135	0.999713	3	1	2		Non-homologous end-joining	0.391597	0.999978	1	0	1		RNA polymerase	0.623411	0.999316	5	1	4		Sulfur metabolism
2-Oxocarboxylic acid metabolism	0.320937	0.999977	2	0	2		Biosynthesis of nucleotide sugars	0.681287	0.962417	3	2	1		Sulfur metabolism	0.401033	1	1	1	0		Cysteine and methionine metabolism	0.688726	1	9	3	6		Fatty acid metabolism	0.514917	0.999713	2	0	2		N-Glycan biosynthesis	0.510778	0.999978	3	1	2		mRNA surveillance pathway	0.699747	0.999316	11	3	8		RNA polymerase
Spliceosome	0.455523	0.999977	6	1	5		Glutathione metabolism	0.726706	0.962417	5	3	2		Protein export	0.449157	1	2	2	0		DNA replication	0.656635	1	7	3	4		Various types of N-glycan biosynthesis	0.532673	0.999713	3	1	2		Protein export	0.469916	0.999978	3	1	2		Fatty acid degradation	0.492167	0.999316	3	1	2		One carbon pool by folate
Amino sugar and nucleotide sugar metabolism	0.213958	0.999977	1	0	1		Protein export	0.726706	0.962417	5	0	5		mRNA surveillance pathway	0.572904	1	5	3	2		ABC transporters	0.545242	1	3	1	2		Sulfur metabolism	0.367798	0.999713	1	1	0		Ribosome	0.721362	0.999978	21	19	2		RNA degradation	0.579918	0.999316	8	6	2		Proteasome
mRNA surveillance pathway	0.288188	0.999977	2	1	1		beta-Alanine metabolism	0.692101	0.963699	4	1	3		Ribosome biogenesis in eukaryotes	0.614081	1	7	3	4		Methane metabolism	0.581591	1	4	0	4		Mismatch repair	0.447754	0.999713	2	2	0		Fatty acid metabolism	0.391597	0.999978	2	0	2		Motor proteins	0.502751	0.999316	5	2	3		Spliceosome
Autophagy - yeast	0.316147	0.999977	3	1	2		Citrate cycle (TCA cycle)	0.605588	1	4	1	3		Proteasome	0.481239	1	3	2	1		Oxidative phosphorylation	0.746637	1	19	1	18		Nucleocytoplasmic transport	0.582925	0.999713	6	3	3		Proteasome	0.447539	0.999978	4	0	4		Phagosome	0.505469	0.999316	6	2	4		Ribosome biogenesis in eukaryotes
Oxidative phosphorylation	0.0954136	0.999977	1	1	0		Fructose and mannose metabolism	0.545029	1	3	0	3		Phagosome	0.455226	1	3	2	1		Glyoxylate and dicarboxylate metabolism	0.581591	1	5	2	3		ATP-dependent chromatin remodeling	0.482735	0.999713	3	2	1		Terpenoid backbone biosynthesis	0.244748	0.999978	1	1	0		Oxidative phosphorylation	0.631836	0.999316	15	11	4		Steroid biosynthesis
							RNA polymerase	0.581365	1	4	2	2		Protein processing in endoplasmic reticulum	0.538373	1	7	7	0		Peroxisome	0.700064	1	13	5	8		Inositol phosphate metabolism	0.39609	0.999713	2	1	1		Nucleocytoplasmic transport	0.517203	0.999978	7	1	6		Protein export	0.374047	0.999316	3	2	1		Various types of N-glycan biosynthesis
							Inositol phosphate metabolism	0.559004	1	4	2	2		ATP-dependent chromatin remodeling	0.350904	1	2	0	2		Alanine, aspartate and glutamate metabolism	0.616839	1	7	5	2		RNA degradation	0.478993	0.999713	4	3	1		Ribosome biogenesis in eukaryotes	0.550683	0.999978	9	6	3		Fructose and mannose metabolism	0.311706	0.999316	2	1	1		Biosynthesis of nucleotide sugars
							Carbon metabolism	0.703264	1	18	6	12		Autophagy - yeast	0.502787	1	6	6	0		Amino sugar and nucleotide sugar metabolism	0.616839	1	7	2	5		N-Glycan biosynthesis	0.223877	0.999713	1	0	1		RNA degradation	0.455345	0.999978	5	3	2		Biosynthesis of nucleotide sugars	0.194816	0.999316	1	1	0		Pentose and glucuronate interconversions
							Valine, leucine and isoleucine degradation	0.468842	1	4	1	3		Oxidative phosphorylation	0.455226	1	6	5	1		Proteasome	0.581591	1	7	4	3		Oxidative phosphorylation	0.487084	0.999713	7	5	2		Ubiquitin mediated proteolysis	0.469916	0.999978	6	4	2		Amino sugar and nucleotide sugar metabolism	0.377825	0.999316	4	3	1		Mitophagy - yeast
							Methane metabolism	0.363353	1	2	0	2		Mitophagy - yeast	0.207943	1	1	1	0		Steroid biosynthesis	0.387728	1	2	1	1		Protein export	0.205967	0.999713	1	0	1		Protein processing in endoplasmic reticulum	0.536434	0.999978	10	4	6		N-Glycan biosynthesis	0.271048	0.999316	2	1	1		N-Glycan biosynthesis
							Proteasome	0.20763	1	2	0	2		Spliceosome	0.241482	1	4	3	1		Carbon metabolism	0.687904	1	22	6	16		Spliceosome	0.498307	0.999713	9	3	6		mRNA surveillance pathway	0.399588	0.999978	5	1	4		Mismatch repair	0.271048	0.999316	2	1	1		RNA degradation
							Ribosome	0.159365	1	5	2	3		Ribosome	0.196999	1	4	2	2		Citrate cycle (TCA cycle)	0.24233	1	2	1	1		mRNA surveillance pathway	0.21017	0.999713	2	1	1		Oxidative phosphorylation	0.476266	0.999978	9	8	1		Various types of N-glycan biosynthesis	0.322454	0.999316	3	1	2		Amino sugar and nucleotide sugar metabolism
																					Ribosome	0.229575	1	9	4	5									Spliceosome	0.378964	0.999978	9	0	9		DNA replication	0.301651	0.999316	3	1	2		Ribosome
[truncated: 5 more columns]
