# Supplementary material for: Condition-Specific Transcriptional and Metabolic Divergence in the Dual-Fungal Symbiosis of JinEr Mushroom Under Postharvest Low-Temperature Stress
Source: Genes (Basel). 2026 Feb 28;17(3):296. doi: 10.3390/genes17030296 (PMC13025577; doi:10.3390/genes17030296)
Supplement: Supplementary file 1 [file genes-17-00296-s001.zip › Table S3.xlsx]

## Sheet: Sheet1
Table S3. Enrichment analysis of KEGG pathway using Stereum hirsutum transcriptome annotation.
HST1vsHST2							LST1vsHST1								LST1vsLST2							LST2vsHST2							OSTvsHST1							OSTvsHST2							OSTvsLST1
Enrichment pathway	Fold Enrichment	padj	Count	Up	Down		Enrichment pathway		Fold Enrichment	padj	Count	Up	Down		Enrichment pathway	Fold Enrichment	padj	Count	Up	Down		Enrichment pathway	Fold Enrichment	padj	Count	Up	Down		Enrichment pathway	Fold Enrichment	padj	Count	Up	Down		Enrichment pathway	Fold Enrichment	padj	Count	Up	Down		Enrichment pathway	Fold Enrichment	padj	Count	Up	Down
Pyruvate metabolism	3.81517	0.238413	6	3	3		beta-Alanine metabolism		3.21711	0.0166119	11	4	7		Pentose and glucuronate interconversions	8.79426	0.294604	2	2	0		Alanine, aspartate and glutamate metabolism	3.52704	0.00811936	11	5	6		Proteasome	3.58416	1.05897e-08	24	0	24		Carbon metabolism	2.42731	6.22082e-08	43	37	6		Carbon metabolism	1.86626	2.13595e-05	49	43	6
Valine, leucine and isoleucine degradation	3.688	0.283203	4	3	1		Alanine, aspartate and glutamate metabolism		2.85966	0.0252077	11	5	6		beta-Alanine metabolism	7.4413	0.294604	2	1	1		Biosynthesis of secondary metabolites	1.41443	0.0704567	58	24	34		Carbon metabolism	2.28769	6.74875e-07	41	35	6		Biosynthesis of amino acids	2.12879	1.46528e-06	46	43	3		Proteasome	2.44652	2.13595e-05	24	0	24
Glycerolipid metabolism	3.688	0.283203	4	1	3		Biosynthesis of secondary metabolites		1.39574	0.0252077	69	28	41		Alanine, aspartate and glutamate metabolism	7.16569	0.294604	2	2	0		Glycine, serine and threonine metabolism	2.3398	0.185668	10	2	8		Biosynthesis of amino acids	1.95649	6.21583e-05	42	38	4		Biosynthesis of secondary metabolites	1.53816	2.38477e-06	106	86	20		Citrate cycle (TCA cycle)	2.59943	0.00010576	18	18	0
Glycolysis / Gluconeogenesis	3.4307	0.283203	4	0	4		Pentose and glucuronate interconversions		2.87147	0.0446317	9	4	5		Glycolysis / Gluconeogenesis	4.60652	0.310509	2	1	1		Butanoate metabolism	2.75459	0.185668	7	4	3		Glycolysis / Gluconeogenesis	2.47686	0.000467521	20	18	2		Glyoxylate and dicarboxylate metabolism	3.23433	1.77705e-05	17	14	3		Biosynthesis of secondary metabolites	1.32461	0.00042028	133	103	30
Pyrimidine metabolism	4.4256	0.283203	3	2	1		Glycine, serine and threonine metabolism		2.33972	0.0521517	12	1	11		Vitamin B6 metabolism	9.67368	0.310509	1	0	1		Glycerolipid metabolism	2.21981	0.185668	10	8	2		Biosynthesis of secondary metabolites	1.41124	0.000467521	97	74	23		Proteasome	2.8706	4.11735e-05	19	0	19		Phenylalanine metabolism	2.59943	0.00295963	12	11	1
Biosynthesis of secondary metabolites	1.56271	0.283203	15	7	8		Arginine and proline metabolism		2.4204	0.0606487	10	3	7		Starch and sucrose metabolism	3.65045	0.310509	2	2	0		Starch and sucrose metabolism	1.96014	0.213757	12	6	6		Citrate cycle (TCA cycle)	2.96191	0.000467521	14	12	2		Pyruvate metabolism	2.34313	7.43171e-05	26	21	5		Glycolysis / Gluconeogenesis	1.94429	0.00295963	23	20	3
Galactose metabolism	5.67385	0.283203	2	1	1		MAPK signaling pathway - yeast		1.89406	0.0606487	17	12	5		Pyruvate metabolism	3.39428	0.310509	2	1	1		Arginine and proline metabolism	2.30861	0.213757	8	1	7		Pyruvate metabolism	2.08543	0.00199997	23	17	6		Glycolysis / Gluconeogenesis	2.56844	9.15687e-05	21	19	2		Glyoxylate and dicarboxylate metabolism	2.18224	0.00295963	17	15	2
Biosynthesis of unsaturated fatty acids	5.67385	0.283203	2	2	0		Starch and sucrose metabolism		1.98655	0.0606487	15	10	5		Biosynthesis of unsaturated fatty acids	8.0614	0.310509	1	0	1		Pyruvate metabolism	1.82258	0.259131	12	8	4		Glyoxylate and dicarboxylate metabolism	2.63281	0.00199997	14	12	2		Phenylalanine metabolism	3.5316	0.000273985	11	11	0		Inositol phosphate metabolism	2.20558	0.00792871	14	5	9
Fatty acid degradation	3.56903	0.283203	3	2	1		Pyruvate metabolism		1.88013	0.0937837	15	8	7		Galactose metabolism	7.4413	0.310509	1	1	0		2-Oxocarboxylic acid metabolism	1.92384	0.259131	10	3	7		Cysteine and methionine metabolism	2.25669	0.0058991	16	13	3		Citrate cycle (TCA cycle)	2.99651	0.000279786	14	13	1		Biosynthesis of amino acids	1.49447	0.00792871	47	43	4
Glutathione metabolism	3.56903	0.283203	3	2	1		Peroxisome		1.90102	0.110096	13	2	11		ABC transporters	6.44912	0.310509	1	0	1		Phenylalanine metabolism	2.7054	0.259131	5	0	5		Protein processing in endoplasmic reticulum	1.78401	0.0101812	26	2	24		2-Oxocarboxylic acid metabolism	2.28305	0.000935561	20	20	0		Methane metabolism	2.11806	0.040595	11	9	2
Starch and sucrose metabolism	2.7834	0.283203	4	1	3		Glycerolipid metabolism		2.03186	0.110096	11	9	2		Biosynthesis of various plant secondary metabolites	6.04605	0.310509	1	1	0		Cyanoamino acid metabolism	2.54626	0.293259	5	1	4		2-Oxocarboxylic acid metabolism	2.03102	0.0101812	18	16	2		Glycine, serine and threonine metabolism	2.36018	0.00175671	17	15	2		Cysteine and methionine metabolism	1.73295	0.0488387	18	14	4
Ascorbate and aldarate metabolism	4.09778	0.411319	2	0	2		Phosphatidylinositol signaling system		2.33972	0.110096	8	7	1		Ascorbate and aldarate metabolism	5.6904	0.310509	1	1	0		Glycolysis / Gluconeogenesis	1.85513	0.293259	9	2	7		Alanine, aspartate and glutamate metabolism	2.25669	0.0220135	12	9	3		Tryptophan metabolism	2.29807	0.00240216	17	15	2		2-Oxocarboxylic acid metabolism	1.61742	0.062831	21	21	0
Glycerophospholipid metabolism	2.69854	0.441788	3	2	1		Amino sugar and nucleotide sugar metabolism		1.87178	0.130003	12	3	9		Arginine biosynthesis	5.6904	0.310509	1	1	0		Glycerophospholipid metabolism	1.85513	0.293259	9	9	0		Glycine, serine and threonine metabolism	1.97461	0.0408315	14	11	3		Lysine biosynthesis	2.85382	0.00508277	10	8	2		Amino sugar and nucleotide sugar metabolism	1.58226	0.078589	21	16	5
Amino sugar and nucleotide sugar metabolism	2.45867	0.477738	3	2	1		2-Oxocarboxylic acid metabolism		1.87178	0.130003	12	3	9		Cyanoamino acid metabolism	5.6904	0.310509	1	1	0		MAPK signaling pathway - yeast	1.6756	0.293259	12	6	6		Sulfur metabolism	2.73407	0.0417842	7	7	0		Arginine biosynthesis	2.71952	0.0139571	9	9	0		Glycine, serine and threonine metabolism	1.63668	0.0971616	17	16	1
Tyrosine metabolism	3.07333	0.477738	2	2	0		Biosynthesis of unsaturated fatty acids		2.69968	0.161642	5	2	3		Propanoate metabolism	5.6904	0.310509	1	0	1		Valine, leucine and isoleucine biosynthesis	2.66378	0.308508	4	2	2		Arginine biosynthesis	2.38944	0.0603208	8	7	1		Alanine, aspartate and glutamate metabolism	2.0928	0.0534647	11	9	2		Pyruvate metabolism	1.48539	0.104281	24	19	5
Fatty acid metabolism	3.07333	0.477738	2	2	0		Inositol phosphate metabolism		2.23337	0.161642	7	6	1		Fructose and mannose metabolism	5.37427	0.310509	1	0	1		Sphingolipid metabolism	2.27823	0.308508	5	3	2		Methane metabolism	2.25669	0.0846849	8	7	1		Cysteine and methionine metabolism	1.89253	0.0534647	14	12	2		Phosphatidylinositol signaling system	1.73295	0.136345	12	2	10
Protein processing in endoplasmic reticulum	1.99351	0.477738	4	4	0		Tyrosine metabolism		2.04725	0.240365	7	1	6		Meiosis - yeast	2.41842	0.326208	2	1	1		Tyrosine metabolism	2.07775	0.308508	6	1	5		Arginine and proline metabolism	1.86177	0.12198	11	10	1		Tyrosine metabolism	2.14036	0.0568894	10	10	0		Alanine, aspartate and glutamate metabolism	1.66877	0.145127	13	10	3
Pantothenate and CoA biosynthesis	2.9504	0.477738	2	1	1		Phenylalanine metabolism		2.19349	0.318096	5	0	5		Butanoate metabolism	4.39713	0.326208	1	1	0		Base excision repair	1.99783	0.343774	6	6	0		Phenylalanine metabolism	2.22143	0.125732	7	6	1		Methane metabolism	2.28305	0.0705015	8	7	1		Arginine and proline metabolism	1.61742	0.148253	14	13	1
beta-Alanine metabolism	2.83692	0.482171	2	1	1		Biosynthesis of various plant secondary metabolites		2.19349	0.318096	5	3	2		Fatty acid metabolism	4.20595	0.326208	1	0	1		ABC transporters	2.30861	0.384526	4	1	3		Glutathione metabolism	1.80172	0.140222	11	10	1		beta-Alanine metabolism	2.05475	0.0705015	10	7	3		Galactose metabolism	2.02178	0.148253	7	7	0
Nucleotide metabolism	2.63429	0.515277	2	2	0		Cyanoamino acid metabolism		2.06446	0.38025	5	3	2		Tyrosine metabolism	3.86947	0.333649	1	0	1		Peroxisome	1.62324	0.384526	9	2	7		N-Glycan biosynthesis	1.82792	0.196155	9	0	9		Propanoate metabolism	2.24738	0.109862	7	6	1		Arginine biosynthesis	1.83489	0.148253	9	9	0
Vitamin B6 metabolism	3.688	0.645957	1	0	1		Fatty acid degradation		1.75479	0.405388	7	2	5		Fatty acid degradation	3.22456	0.365566	1	0	1		Vitamin B6 metabolism	2.59718	0.384526	3	3	0		Tryptophan metabolism	1.64678	0.199868	12	10	2		Arginine and proline metabolism	1.82276	0.115292	11	11	0		Tryptophan metabolism	1.5404	0.148253	16	15	1
Non-homologous end-joining	3.688	0.645957	1	0	1		Glycerophospholipid metabolism		1.57931	0.440345	9	8	1		ATP-dependent chromatin remodeling	3.12054	0.365566	1	0	1		Non-homologous end-joining	2.59718	0.384526	3	3	0		Lysine biosynthesis	1.97461	0.199868	7	6	1		Glutathione metabolism	1.82276	0.115292	11	10	1		Glycerolipid metabolism	1.51078	0.148594	17	6	11
Ubiquinone and other terpenoid-quinone biosynthesis	3.35273	0.655787	1	1	0		Glycolysis / Gluconeogenesis		1.54079	0.475825	9	4	5		Biosynthesis of secondary metabolites	1.3741	0.36792	5	4	1		Pentose and glucuronate interconversions	1.96756	0.384526	5	1	4		Autophagy - other	1.84639	0.207589	8	0	8		Autophagy - other	1.86795	0.201531	8	0	8		Fructose and mannose metabolism	1.73295	0.187889	9	7	2
Purine metabolism	1.844	0.655787	2	2	0		Cysteine and methionine metabolism		1.55981	0.496666	8	3	5		Glycerolipid metabolism	2.48043	0.405987	1	1	0		DNA replication	1.79116	0.398424	6	6	0		Autophagy - yeast	1.40301	0.217739	21	0	21		Peroxisome	1.49825	0.271315	14	4	10		Lysine biosynthesis	1.73295	0.187889	9	6	3
Valine, leucine and isoleucine biosynthesis	2.83692	0.655787	1	1	0		Pyrimidine metabolism		1.6846	0.496666	6	2	4		Glycerophospholipid metabolism	2.35944	0.405987	1	1	0		Arginine biosynthesis	2.03701	0.418422	4	0	4		Galactose metabolism	2.11565	0.255387	5	5	0		Oxidative phosphorylation	1.39429	0.274365	19	17	2		Glutathione metabolism	1.45345	0.312981	13	11	2
Biosynthesis of cofactors	1.41846	0.655787	4	1	3		Glutathione metabolism		1.58497	0.499695	7	2	5		Peroxisome	1.97422	0.449587	1	0	1		Biosynthesis of various plant secondary metabolites	2.03701	0.418422	4	1	3		Various types of N-glycan biosynthesis	1.69252	0.362987	7	0	7		Galactose metabolism	1.97572	0.321281	5	4	1		Purine metabolism	1.38636	0.313026	16	12	4
ABC transporters	2.45867	0.655787	1	0	1		Tryptophan metabolism		1.51766	0.499695	8	2	6		Cell cycle - yeast	1.09928	0.647231	1	0	1		Amino sugar and nucleotide sugar metabolism	1.53907	0.43157	8	2	6		Glycerolipid metabolism	1.43213	0.443201	11	5	6		Biosynthesis of unsaturated fatty acids	1.97572	0.321281	5	3	2		Biosynthesis of nucleotide sugars	1.5404	0.416912	8	7	1
Phenylalanine metabolism	2.305	0.655787	1	1	0		Non-homologous end-joining		2.10575	0.522084	3	3	0		Carbon metabolism	1.05149	0.647231	1	0	1		Cysteine and methionine metabolism	1.59476	0.43157	7	3	4		ABC transporters	1.69252	0.52232	5	4	1		Pentose and glucuronate interconversions	1.63446	0.394125	7	3	4		Tyrosine metabolism	1.44413	0.426006	10	9	1
Arginine biosynthesis	2.16941	0.655787	1	1	0		Meiosis - yeast		1.29984	0.522084	15	8	7		Biosynthesis of cofactors	0.939193	0.667562	1	1	0		Biosynthesis of unsaturated fatty acids	2.16432	0.43157	3	2	1		Ascorbate and aldarate metabolism	1.58674	0.621786	5	4	1		Lipoic acid metabolism	1.8346	0.394125	5	5	0		Sulfur metabolism	1.59965	0.474524	6	6	0
Cyanoamino acid metabolism	2.16941	0.655787	1	0	1		Histidine metabolism		1.67123	0.522084	5	2	3									Pyrimidine metabolism	1.73146	0.43157	5	3	2		Cyanoamino acid metabolism	1.4934	0.705416	5	3	2		Ubiquinone and other terpenoid-quinone biosynthesis	1.86795	0.469053	4	3	1		Pentose and glucuronate interconversions	1.41787	0.482831	9	4	5
Biosynthesis of various plant secondary metabolites	2.16941	0.655787	1	0	1		Ascorbate and aldarate metabolism		1.75479	0.526032	4	2	2									beta-Alanine metabolism	1.73146	0.43157	5	2	3		Biosynthesis of unsaturated fatty acids	1.56233	0.705416	4	2	2		ABC transporters	1.71229	0.469053	5	3	2		Nucleotide metabolism	1.36161	0.482831	11	8	3
Peroxisome	1.50531	0.655787	2	2	0		Nicotinate and nicotinamide metabolism		1.75479	0.526032	4	2	2									Carbon metabolism	1.33189	0.43157	14	4	10		Steroid biosynthesis	1.38479	0.705416	6	4	2		Starch and sucrose metabolism	1.25999	0.618294	13	6	7		Homologous recombination	1.48539	0.56681	6	0	6
Fructose and mannose metabolism	2.04889	0.655787	1	0	1		Butanoate metabolism		1.59526	0.526032	5	4	1									Mismatch repair	1.73146	0.50159	4	4	0		Butanoate metabolism	1.38479	0.705416	6	3	3		Ascorbate and aldarate metabolism	1.51084	0.618294	5	4	1		Various types of N-glycan biosynthesis	1.38636	0.56681	8	2	6
Methane metabolism	2.04889	0.655787	1	1	0		Nucleotide metabolism		1.50411	0.526032	6	2	4									Glyoxylate and dicarboxylate metabolism	1.6032	0.50159	5	2	3		Amino sugar and nucleotide sugar metabolism	1.24118	0.705416	11	8	3		Cyanoamino acid metabolism	1.51084	0.618294	5	2	3		Starch and sucrose metabolism	1.19974	0.618271	18	9	9
Sphingolipid metabolism	1.94105	0.655787	1	1	0		Lysine degradation		1.44512	0.526032	7	3	4									Biosynthesis of amino acids	1.2479	0.509423	16	5	11		Fructose and mannose metabolism	1.41043	0.705416	5	4	1		Biosynthesis of various plant secondary metabolites	1.51084	0.618294	5	1	4		Protein processing in endoplasmic reticulum	1.1553	0.626576	25	7	18
Various types of N-glycan biosynthesis	1.75619	0.655787	1	1	0		Carbon metabolism		1.23414	0.526032	16	5	11									Inositol phosphate metabolism	1.57405	0.585321	4	2	2		Sphingolipid metabolism	1.41043	0.705416	5	4	1		Steroid biosynthesis	1.40096	0.647758	6	5	1		N-Glycan biosynthesis	1.29972	0.627693	9	2	7
Protein export	1.75619	0.655787	1	1	0		Arginine biosynthesis		1.65157	0.526032	4	0	4									Homologous recombination	1.73146	0.585321	3	2	1		Glycosylphosphatidylinositol (GPI)-anchor biosynthesis	1.45073	0.705416	4	2	2		Amino sugar and nucleotide sugar metabolism	1.25568	0.647758	11	9	2		ABC transporters	1.38636	0.628119	6	5	1
Carbon metabolism	1.21582	0.655787	3	1	2		Biosynthesis of nucleotide sugars		1.65157	0.526032	4	1	3									Tryptophan metabolism	1.36694	0.624025	6	1	5		Lipoic acid metabolism	1.45073	0.705416	4	3	1		Fructose and mannose metabolism	1.42691	0.654	5	4	1		Biosynthesis of unsaturated fatty acids	1.44413	0.628119	5	3	2
Pentose and glucuronate interconversions	1.67636	0.655787	1	0	1		Fatty acid metabolism		1.5259	0.527626	5	2	3									Glutathione metabolism	1.39633	0.624025	5	3	2		Oxidative phosphorylation	1.16059	0.705416	16	12	4		Phenylalanine, tyrosine and tryptophan biosynthesis	1.42691	0.654	5	5	0		Glycosylphosphatidylinositol (GPI)-anchor biosynthesis	1.33304	0.77399	5	1	4
Inositol phosphate metabolism	1.67636	0.655787	1	0	1		Citrate cycle (TCA cycle)		1.46232	0.579818	5	1	4									Mitophagy - yeast	1.39633	0.624025	5	4	1		beta-Alanine metabolism	1.26939	0.773956	6	3	3		Glycosylphosphatidylinositol (GPI)-anchor biosynthesis	1.46768	0.654	4	2	2		One carbon pool by folate	1.38636	0.775418	4	4	0
Butanoate metabolism	1.67636	0.655787	1	1	0		Protein processing in endoplasmic reticulum		1.21665	0.595769	13	4	9									Phosphatidylinositol signaling system	1.44288	0.6393	4	3	1		Homologous recombination	1.35402	0.779853	4	0	4		Sulfur metabolism	1.46768	0.654	4	4	0		Oxidative phosphorylation	1.08929	0.845355	22	17	5
Histidine metabolism	1.60348	0.661155	1	0	1		Valine, leucine and isoleucine biosynthesis		1.61981	0.618458	3	1	2									Meiosis - yeast	1.17568	0.690597	11	7	4		Purine metabolism	1.14245	0.85166	9	9	0		Homologous recombination	1.46768	0.654	4	1	3		Lipoic acid metabolism	1.23782	0.870928	5	5	0
N-Glycan biosynthesis	1.4752	0.685128	1	1	0		Valine, leucine and isoleucine degradation		1.293	0.630594	7	2	5									Methane metabolism	1.44288	0.691436	3	0	3		Propanoate metabolism	1.26939	0.85166	4	3	1		Nucleotide metabolism	1.28422	0.659519	7	6	1		beta-Alanine metabolism	1.1553	0.870928	8	6	2
Alanine, aspartate and glutamate metabolism	1.36593	0.694192	1	1	0		Glyoxylate and dicarboxylate metabolism		1.29984	0.708981	5	1	4									Biosynthesis of nucleotide sugars	1.44288	0.691436	3	1	2		Phagosome	1.12835	0.887616	8	0	8		Sphingolipid metabolism	1.35181	0.659519	5	4	1		Basal transcription factors	1.10279	1	7	0	7
Oxidative phosphorylation	1.06899	0.694192	2	0	2		Various types of N-glycan biosynthesis		1.33698	0.708981	4	1	3									Various types of N-glycan biosynthesis	1.23675	0.868657	3	1	2		Biosynthesis of various plant secondary metabolites	1.19472	0.90036	4	1	3		Selenocompound metabolism	1.54106	0.659519	3	3	0		Sphingolipid metabolism	1.0945	1	6	4	2
Arginine and proline metabolism	1.18968	0.694192	1	0	1		ABC transporters		1.40383	0.708981	3	1	2									Fatty acid degradation	1.1543	0.872343	4	1	3		Pentose and glucuronate interconversions	1.15399	0.90036	5	3	2		N-Glycan biosynthesis	1.28422	0.6723	6	1	5		Mismatch repair	1.0945	1	6	1	5
ATP-dependent chromatin remodeling	1.18968	0.694192	1	1	0		Homologous recombination		1.40383	0.708981	3	3	0									Steroid biosynthesis	1.18054	0.872343	3	2	1		Starch and sucrose metabolism	1.0741	0.90036	11	6	5		Various types of N-glycan biosynthesis	1.28422	0.715795	5	1	4		Ascorbate and aldarate metabolism	1.0831	1	5	4	1
Efferocytosis	1.18968	0.694192	1	1	0		Biosynthesis of amino acids		1.10487	0.708981	17	3	14									Histidine metabolism	1.18054	0.872343	3	1	2		Pantothenate and CoA biosynthesis	1.10382	0.932532	5	5	0		Pyrimidine metabolism	1.23285	0.721161	6	5	1		Cyanoamino acid metabolism	1.01939	1	5	3	2
Motor proteins	1.18968	0.694192	1	1	0		Cell cycle - yeast		1.10414	0.735191	14	5	9									Efferocytosis	1.11707	0.874133	4	1	3		Biosynthesis of nucleotide sugars	1.12835	0.932532	4	3	1		Purine metabolism	1.1558	0.723763	9	9	0		Biosynthesis of cofactors	0.970455	1	28	23	5
RNA degradation	1.05371	0.712301	1	0	1		Propanoate metabolism		1.31609	0.751714	3	1	2									Terpenoid backbone biosynthesis	1.12921	0.874133	3	0	3		Peroxisome	1.03624	0.932532	10	2	8		Glycerolipid metabolism	1.1558	0.723763	9	5	4		Phenylalanine, tyrosine and tryptophan biosynthesis	0.962753	1	5	5	0
Lysine degradation	1.02444	0.712301	1	0	1		Pantothenate and CoA biosynthesis		1.22072	0.76444	4	1	3									Fatty acid metabolism	1.12921	0.874133	3	2	1		RNA degradation	1.04538	0.932532	7	6	1		Inositol phosphate metabolism	1.16747	0.821424	5	3	2		Fatty acid degradation	0.956113	1	8	6	2
Phagosome	1.02444	0.712301	1	1	0		Phenylalanine, tyrosine and tryptophan biosynthesis		1.23867	0.780309	3	0	3									Pantothenate and CoA biosynthesis	1.08216	0.907789	3	1	2		Fatty acid degradation	1.05053	0.932532	6	4	2		Biosynthesis of cofactors	1.04732	0.830448	21	17	4		Butanoate metabolism	0.945248	1	6	3	3
Glycine, serine and threonine metabolism	0.996757	0.712301	1	1	0		Viral life cycle - HIV-1		1.23867	0.780309	3	2	1									Lysine degradation	0.989403	0.966253	4	1	3		Tyrosine metabolism	1.05783	0.932532	5	5	0		DNA replication	1.10076	0.862447	6	3	3		Autophagy - other	0.945248	1	6	0	6
Tryptophan metabolism	0.970526	0.712301	1	0	1		Fructose and mannose metabolism		1.16986	0.79372	3	1	2									Ascorbate and aldarate metabolism	1.0185	0.966253	2	1	1		Efferocytosis	1.01551	0.96604	6	2	4		Fatty acid metabolism	1.07018	0.924041	5	3	2		Fatty acid metabolism	0.90415	1	6	4	2
2-Oxocarboxylic acid metabolism	0.819556	0.766071	1	1	0		Lysine biosynthesis		1.16986	0.79372	3	2	1									Nucleotide excision repair	0.941008	0.966253	5	5	0		Pyrimidine metabolism	1.01551	0.96604	5	5	0		Lysine degradation	1.02737	0.946601	7	6	1		Valine, leucine and isoleucine degradation	0.912081	1	10	9	1
mRNA surveillance pathway	0.784681	0.768905	1	0	1		Methane metabolism		1.16986	0.79372	3	0	3									Fructose and mannose metabolism	0.96192	0.966253	2	1	1		One carbon pool by folate	1.01551	0.999801	2	2	0		Efferocytosis	0.994233	1	6	4	2		Spliceosome	0.931696	1	25	1	24
Biosynthesis of amino acids	0.664505	0.844072	2	1	1		N-Glycan biosynthesis		1.12307	0.79372	4	1	3									Lysine biosynthesis	0.96192	0.966253	2	2	0		Histidine metabolism	0.967155	0.999801	4	3	1		One carbon pool by folate	1.02737	1	2	2	0		ATP-dependent chromatin remodeling	0.894428	1	8	2	6
Autophagy - yeast	0.485263	0.896777	1	1	0		Sphingolipid metabolism		1.10829	0.837242	3	2	1									Protein processing in endoplasmic reticulum	0.935922	0.966253	8	5	3		Valine, leucine and isoleucine degradation	0.93534	0.999801	7	4	3		Vitamin B6 metabolism	1.02737	1	2	1	1		Propanoate metabolism	0.866477	1	4	4	0
Meiosis - yeast	0.449756	0.900328	1	0	1		Mismatch repair		1.05287	0.880529	3	3	0									mRNA surveillance pathway	0.9018	0.992576	5	3	2		Inositol phosphate metabolism	0.923193	0.999801	4	2	2		Non-homologous end-joining	1.02737	1	2	1	1		DNA replication	0.866477	1	7	0	7
							DNA replication		0.96816	0.921325	4	4	0									Valine, leucine and isoleucine degradation	0.887926	0.992576	4	1	3		Basal transcription factors	0.923193	0.999801	4	1	3		Histidine metabolism	0.933977	1	4	4	0		Glycerophospholipid metabolism	0.866477	1	10	1	9
							Glycosylphosphatidylinositol (GPI)-anchor biosynthesis		1.00274	0.921325	2	2	0									Selenocompound metabolism	0.865728	0.996541	1	1	0		Ubiquinone and other terpenoid-quinone biosynthesis	0.923193	0.999801	2	1	1		Butanoate metabolism	0.933977	1	4	2	2		Porphyrin metabolism	0.815508	1	4	4	0
							Lipoic acid metabolism		1.00274	0.921325	2	1	1									One carbon pool by folate	0.865728	0.996541	1	0	1		Nucleotide metabolism	0.906708	0.999801	5	5	0		Valine, leucine and isoleucine degradation	0.922003	1	7	7	0		Biosynthesis of various plant secondary metabolites	0.815508	1	4	1	3
							ATP-dependent chromatin remodeling		0.905698	0.965441	4	2	2									Motor proteins	0.837801	0.996541	3	0	3		Glycerophospholipid metabolism	0.888573	0.999801	7	1	6		Polycomb repressive complex	0.856145	1	2	1	1		Pentose phosphate pathway	0.825216	1	5	4	1
							Mitophagy - yeast		0.905698	0.965441	4	3	1									Basal transcription factors	0.787025	0.99713	2	1	1		Phenylalanine, tyrosine and tryptophan biosynthesis	0.84626	0.999801	3	3	0		Biosynthesis of nucleotide sugars	0.856145	1	3	3	0		Histidine metabolism	0.825216	1	5	3	2
							Porphyrin metabolism		0.877395	0.978724	2	1	1									Ubiquinone and other terpenoid-quinone biosynthesis	0.72144	0.99713	1	0	1		Fatty acid metabolism	0.84626	0.999801	4	2	2		Pantothenate and CoA biosynthesis	0.856145	1	4	4	0		Valine, leucine and isoleucine biosynthesis	0.799825	1	3	3	0
							Purine metabolism		0.877395	0.978724	5	3	2									Citrate cycle (TCA cycle)	0.72144	0.99713	2	0	2		Biosynthesis of cofactors	0.904912	0.999801	18	15	3		Phosphatidylinositol signaling system	0.856145	1	4	0	4		Pyrimidine metabolism	0.831818	1	6	5	1
							Ubiquitin mediated proteolysis		0.842299	1	6	4	2									Galactose metabolism	0.665944	0.99713	1	0	1		Endocytosis	0.883054	0.999801	12	1	11		Fatty acid degradation	0.856145	1	5	5	0		Peroxisome	0.866477	1	12	8	4
							Base excision repair		0.779906	1	3	3	0									N-Glycan biosynthesis	0.692582	0.99713	2	1	1		Valine, leucine and isoleucine biosynthesis	0.781163	0.999801	2	2	0		Autophagy - yeast	0.878675	1	13	1	12		MAPK signaling pathway - yeast	0.880231	1	16	8	8
							Biosynthesis of cofactors		0.842299	1	12	6	6									Glycosylphosphatidylinositol (GPI)-anchor biosynthesis	0.577152	0.99713	1	1	0		Pentose phosphate pathway	0.725366	0.999801	3	3	0		Mismatch repair	0.811085	1	3	0	3		Steroid biosynthesis	0.787707	1	5	3	2
							Endocytosis		0.813815	1	8	5	3									Nucleotide metabolism	0.618377	0.99713	2	0	2		Protein export	0.725366	0.999801	3	0	3		ATP-dependent chromatin remodeling	0.828528	1	5	2	3		Cell cycle - yeast	0.866477	1	22	13	9
							Ubiquinone and other terpenoid-quinone biosynthesis		0.638105	1	1	0	1									Nicotinate and nicotinamide metabolism	0.54108	0.99713	1	0	1		Lysine degradation	0.7467	0.999801	5	4	1		Valine, leucine and isoleucine biosynthesis	0.790288	1	2	2	0		Vitamin B6 metabolism	0.693182	1	2	2	0
							RNA polymerase		0.668491	1	2	1	1									Biosynthesis of cofactors	0.749187	0.99713	9	5	4		MAPK signaling pathway - yeast	0.793369	0.999801	10	6	4		Ubiquitin mediated proteolysis	0.821899	1	8	2	6		Pantothenate and CoA biosynthesis	0.753458	1	5	5	0
							Protein export		0.668491	1	2	0	2									ATP-dependent chromatin remodeling	0.558534	0.99713	2	2	0		Nicotinate and nicotinamide metabolism	0.634695	0.999801	2	0	2		Protein processing in endoplasmic reticulum	0.833006	1	12	2	10		SNARE interactions in vesicular transport	0.693182	1	3	0	3
							Steroid biosynthesis		0.638105	1	2	1	1									Phenylalanine, tyrosine and tryptophan biosynthesis	0.48096	0.99713	1	0	1		Ubiquitin mediated proteolysis	0.725366	0.999801	7	2	5		SNARE interactions in vesicular transport	0.684916	1	2	0	2		Base excision repair	0.722064	1	5	0	5
							Terpenoid backbone biosynthesis		0.610361	1	2	0	2									RNA degradation	0.509252	0.99713	2	1	1		Phosphatidylinositol signaling system	0.634695	0.999801	3	0	3		RNA degradation	0.755422	1	5	4	1		Ubiquitin mediated proteolysis	0.7625	1	11	5	6
							Galactose metabolism		0.539935	1	1	0	1									Pentose phosphate pathway	0.412251	0.99713	1	1	0		Motor proteins	0.655169	0.999801	4	0	4		Basal transcription factors	0.700482	1	3	0	3		Lysine degradation	0.71357	1	7	6	1
							SNARE interactions in vesicular transport		0.467944	1	1	1	0									Aminoacyl-tRNA biosynthesis	0.494702	0.99713	2	1	1		Vitamin B6 metabolism	0.507756	0.999801	1	1	0		Cell cycle - yeast	0.81723	1	14	7	7		Aminoacyl-tRNA biosynthesis	0.693182	1	7	6	1
							Nucleotide excision repair		0.610361	1	4	4	0									Autophagy - other	0.393513	0.99713	1	0	1		Mismatch repair	0.507756	0.999801	2	0	2		Nicotinate and nicotinamide metabolism	0.642109	1	2	0	2		Meiosis - yeast	0.77983	1	18	7	11
							Phagosome		0.569121	1	3	3	0									Endocytosis	0.501871	0.99713	4	2	2		Polycomb repressive complex	0.42313	0.999801	1	1	0		Motor proteins	0.662822	1	4	1	3		Terpenoid backbone biosynthesis	0.602767	1	4	4	0
							Oxidative phosphorylation		0.601642	1	6	5	1									Oxidative phosphorylation	0.494702	0.99713	4	4	0		Terpenoid backbone biosynthesis	0.441527	0.999801	2	1	1		MAPK signaling pathway - yeast	0.733839	1	9	5	4		Nucleotide excision repair	0.693182	1	9	0	9
							Efferocytosis		0.452849	1	2	2	0									Nucleocytoplasmic transport	0.368395	0.99713	2	1	1		ATP-dependent chromatin remodeling	0.491377	0.999801	3	0	3		Porphyrin metabolism	0.570764	1	2	2	0		Phagosome	0.655713	1	7	1	6
							Pentose phosphate pathway		0.334246	1	1	1	0									Cell cycle - yeast	0.491891	0.99713	5	1	4		Mitophagy - yeast	0.491377	0.999801	3	1	2		Nucleotide excision repair	0.684916	1	6	0	6		Autophagy - yeast	0.739394	1	16	2	14
							Basal transcription factors		0.319053	1	1	1	0									Phagosome	0.24048	0.99713	1	1	0		SNARE interactions in vesicular transport	0.338504	0.999801	1	0	1		Glycerophospholipid metabolism	0.626448	1	5	1	4		Nucleocytoplasmic transport	0.663685	1	9	1	8
							Autophagy - other		0.319053	1	1	0	1									Purine metabolism	0.216432	0.99713	1	0	1		Nucleotide excision repair	0.551909	0.999801	5	0	5		Pentose phosphate pathway	0.489226	1	2	2	0		mRNA surveillance pathway	0.663685	1	9	0	9
							Autophagy - yeast		0.561533	1	6	1	5									Autophagy - yeast	0.341735	0.99713	3	0	3		Cell cycle - yeast	0.634695	0.999801	11	3	8		Protein export	0.489226	1	2	0	2		RNA degradation	0.611631	1	6	3	3
							Aminoacyl-tRNA biosynthesis		0.401095	1	2	1	1									Ribosome biogenesis in eukaryotes	0.283845	0.99713	2	2	0		Meiosis - yeast	0.619215	0.999801	10	6	4		Meiosis - yeast	0.6976	1	11	8	3		Endocytosis	0.703228	1	14	4	10
							mRNA surveillance pathway		0.448031	1	3	3	0									Spliceosome	0.368395	0.99713	4	2	2		Porphyrin metabolism	0.29868	0.999801	1	1	0		Phagosome	0.570764	1	4	1	3		Protein export	0.49513	1	3	1	2
							Motor proteins		0.219349	1	1	0	1									Ribosome	0.364517	0.99713	4	3	1		DNA replication	0.350177	0.999801	2	0	2		Mitophagy - yeast	0.497117	1	3	1	2		Mitophagy - yeast	0.559018	1	5	2	3
							Ribosome biogenesis in eukaryotes		0.350958	1	3	2	1																Nucleocytoplasmic transport	0.432133	0.999801	4	1	3		Base excision repair	0.428073	1	2	0	2		Ubiquinone and other terpenoid-quinone biosynthesis	0.315083	1	1	1	0
							RNA degradation		0.206446	1	1	1	0																mRNA surveillance pathway	0.432133	0.999801	4	1	3		mRNA surveillance pathway	0.546476	1	5	0	5		Polycomb repressive complex	0.288826	1	1	1	0
							Nucleocytoplasmic transport		0.149344	1	1	1	0																Base excision repair	0.195291	0.999801	1	0	1		Aminoacyl-tRNA biosynthesis	0.440303	1	3	2	1		Efferocytosis	0.447214	1	4	1	3
							Spliceosome		0.15259	1	2	2	0																Aminoacyl-tRNA biosynthesis	0.145073	0.999801	1	1	0		Terpenoid backbone biosynthesis	0.223342	1	1	1	0		Nicotinate and nicotinamide metabolism	0.216619	1	1	0	1
							Ribosome		0.0746719	1	1	1	0																Spliceosome	0.386336	0.999801	7	2	5		Endocytosis	0.377711	1	5	0	5		Viral life cycle - HIV-1	0.203877	1	1	0	1
																													Ribosome biogenesis in eukaryotes	0.253878	0.999801	3	3	0		Ribosome biogenesis in eukaryotes	0.252633	1	3	3	0		RNA polymerase	0.165043	1	1	0	1
																																				Nucleocytoplasmic transport	0.109295	1	1	0	1		Motor proteins	0.216619	1	2	1	1
																																				Spliceosome	0.163943	1	3	0	3		Ribosome biogenesis in eukaryotes	0.288826	1	5	3	2
																																				Ribosome	0.0540723	1	1	1	0		Ribosome	0.2189	1	6	4	2
[truncated: 6 more columns]
