# Supplementary material for: Condition-Specific Transcriptional and Metabolic Divergence in the Dual-Fungal Symbiosis of JinEr Mushroom Under Postharvest Low-Temperature Stress
Source: Genes (Basel). 2026 Feb 28;17(3):296. doi: 10.3390/genes17030296 (PMC13025577; doi:10.3390/genes17030296)
Supplement: Supplementary file 1 [file genes-17-00296-s001.zip › Table S4.xlsx]

## Sheet: Sheet1
Table S4. log₂FC and padj Values of Key DEGs annotated against Naematelia aurantialba and Stereum hirsutum Reference Genomes (Low-Temperature vs Control).
Annotated Species	Gene	Functional Annotation	Comparison Group	log₂FC	padj	Regulation Trend
Naematelia aurantialba	GST	Glutathione S-transferase (antioxidant)	OS vs LS2	1.5	0.0003	Upregulated
Naematelia aurantialba	GST	Glutathione S-transferase (antioxidant)	OS vs HS2	1.77	0.0002	Upregulated
Naematelia aurantialba	MLH1	MutL homolog 1 (DNA mismatch repair)	OS vs LS2	1.79	0.0005	Upregulated
Naematelia aurantialba	MLH1	MutL homolog 1 (DNA mismatch repair)	OS vs HS2	1.58	0.0017	No significant
Naematelia aurantialba	OGG1	8-oxoguanine DNA glycosylase (base excision repair)	OS vs LS2	-2.83	0.0001	downregulated
Naematelia aurantialba	OGG1	8-oxoguanine DNA glycosylase (base excision repair)	OS vs HS2	-2.25	0.00021	downregulated
Stereum hirsutum	CS	Citrate synthase (TCA cycle)	OS vs LS2	NA	NA	NA
Stereum hirsutum	CS	Citrate synthase (TCA cycle)	OS vs HS2	1.11	0.004	Upregulated
Stereum hirsutum	MDH	Malate dehydrogenase (TCA cycle)	OS vs HS2	1.7	0.007	downregulated
Stereum hirsutum	MDH	Malate dehydrogenase (TCA cycle)	OS vs LS2	1.63	0.001	downregulated
Stereum hirsutum	CYSK	Cysteine synthase A (amino acid synthesis)	OS vs HS2	1.05	0.0002	Upregulated
Stereum hirsutum	CYSK	Cysteine synthase A (amino acid synthesis)	OS vs LS2	NA	NA	NA
